# Supplementary material for: Influence of Sex in the Molecular Characteristics and Outcomes of Malignant Tumors
Source: Front Oncol. 2021 Oct 19;11:752918. doi: 10.3389/fonc.2021.752918 (PMC8562721; doi:10.3389/fonc.2021.752918)
Supplement: Supplementary file 1 [file DataSheet_1.xlsx]

## Sheet: women
	Overexpressed Immune Processes grouped according to Gene Ontology and, frequency in datasets and cancer type, in women .
	* Y: yes, present in the cancer type N: no, not present in the cancer type
	GENE SETS	Frequency in datasets	CANCER
			COLON	GASTRIC	HEAD&NECK	LIVER	MELANOMA	PANCREAS	KIDNEY	THYROID	Total
	Activation of immune response
	GO_ANTIGEN_RECEPTOR_MEDIATED_SIGNALING_PATHWAY	9	Y	Y	Y	Y	Y	Y	Y	Y	8
	GO_ACTIVATION_OF_IMMUNE_RESPONSE	8	Y	Y	Y	Y	Y	Y	Y	N	7
	GO_T_CELL_RECEPTOR_SIGNALING_PATHWAY	8	Y	Y	Y	Y	Y	Y	Y	N	7
	GO_B_CELL_RECEPTOR_SIGNALING_PATHWAY	3	N	Y	N	Y	N	N	N	Y	3
	GO_NEGATIVE_REGULATION_OF_ANTIGEN_RECEPTOR_MEDIATED_SIGNALING_PATHWAY	3	N	Y	N	Y	Y	N	N	N	3
	GO_MYD88_DEPENDENT_TOLL_LIKE_RECEPTOR_SIGNALING_PATHWAY	2	N	Y	Y	N	N	N	N	N	2
	GO_NEGATIVE_REGULATION_OF_T_CELL_RECEPTOR_SIGNALING_PATHWAY	1	N	N	N	Y	N	N	N	N	1
	GO_REGULATION_OF_T_CELL_RECEPTOR_SIGNALING_PATHWAY	1	N	N	N	Y	N	N	N	N	1
	GO_TOLL_LIKE_RECEPTOR_4_SIGNALING_PATHWAY	1	N	N	N	Y	N	N	N	N	1
	Total of IP in cancer type		3	6	4	8	4	3	3	2
	Cellular process
	GO_CELLULAR_RESPONSE_TO_INTERFERON_GAMMA	9	Y	Y	Y	Y	Y	Y	N	Y	7
	GO_INTERFERON_GAMMA_MEDIATED_SIGNALING_PATHWAY	9	Y	Y	Y	Y	Y	Y	N	Y	7
	GO_CYTOKINE_MEDIATED_SIGNALING_PATHWAY	8	Y	Y	Y	Y	Y	Y	N	Y	7
	GO_IMMUNE_RESPONSE_REGULATING_CELL_SURFACE_RECEPTOR_SIGNALING_PATHWAY	8	Y	Y	Y	Y	Y	Y	Y	N	7
	GO_REGULATION_OF_CELL_ACTIVATION	8	Y	Y	Y	Y	Y	Y	N	Y	7
	GO_LEUKOCYTE_ACTIVATION	7	Y	Y	Y	Y	Y	Y	N	N	6
	GO_LYMPHOCYTE_ACTIVATION	7	Y	Y	Y	Y	Y	Y	N	N	6
	GO_NEGATIVE_REGULATION_OF_CELL_ACTIVATION	7	Y	Y	Y	Y	Y	Y	N	Y	7
	GO_FC_GAMMA_RECEPTOR_SIGNALING_PATHWAY	6	Y	Y	Y	Y	Y	Y	N	N	6
	GO_FC_RECEPTOR_SIGNALING_PATHWAY	6	N	N	Y	Y	Y	Y	Y	N	5
	GO_NATURAL_KILLER_CELL_ACTIVATION	6	Y	Y	Y	Y	Y	Y	N	N	6
	GO_CELL_CHEMOTAXIS	5	Y	Y	Y	Y	N	N	N	Y	5
	GO_CHEMOKINE_MEDIATED_SIGNALING_PATHWAY	5	Y	Y	Y	N	N	N	N	Y	4
	GO_CYTOKINESIS	5	N	N	Y	Y	Y	Y	N	Y	5
	GO_LYMPHOCYTE_CHEMOTAXIS	5	Y	Y	Y	N	N	N	N	Y	4
	GO_REGULATION_OF_LEUKOCYTE_CHEMOTAXIS	5	Y	Y	Y	Y	N	N	N	Y	5
	GO_B_CELL_ACTIVATION	4	N	Y	N	Y	Y	Y	N	N	4
	GO_LEUKOCYTE_CHEMOTAXIS	4	Y	Y	Y	Y	N	N	N	N	4
	GO_POSITIVE_REGULATION_OF_ALPHA_BETA_T_CELL_ACTIVATION	4	Y	Y	N	Y	N	Y	N	N	4
	GO_POSITIVE_REGULATION_OF_ALPHA_BETA_T_CELL_PROLIFERATION	4	Y	Y	N	Y	N	Y	N	N	4
	GO_POSITIVE_REGULATION_OF_B_CELL_ACTIVATION	4	Y	Y	Y	Y	N	N	N	N	4
	GO_POSITIVE_REGULATION_OF_I_KAPPAB_KINASE_NF_KAPPAB_SIGNALING	4	N	Y	Y	Y	N	N	N	N	3
	GO_POSITIVE_REGULATION_OF_LEUKOCYTE_CHEMOTAXIS	4	N	Y	Y	Y	N	N	N	Y	4
	GO_REGULATION_OF_ALPHA_BETA_T_CELL_ACTIVATION	4	Y	Y	N	Y	Y	N	N	N	4
	GO_REGULATION_OF_ALPHA_BETA_T_CELL_PROLIFERATION	4	Y	Y	N	Y	N	Y	N	N	4
	GO_REGULATION_OF_B_CELL_ACTIVATION	4	Y	Y	Y	Y	N	N	N	N	4
	GO_REGULATION_OF_I_KAPPAB_KINASE_NF_KAPPAB_SIGNALING	4	N	Y	Y	Y	N	N	N	N	3
	GO_ALPHA_BETA_T_CELL_ACTIVATION	3	Y	Y	N	Y	N	N	N	N	3
	GO_ALPHA_BETA_T_CELL_DIFFERENTIATION	3	Y	Y	N	Y	N	N	N	N	3
	GO_B_CELL_PROLIFERATION	3	Y	N	Y	N	N	N	Y	N	3
	GO_CELLULAR_RESPONSE_TO_INTERLEUKIN_1	3	N	Y	Y	Y	N	N	N	N	3
	GO_MYELOID_LEUKOCYTE_ACTIVATION	3	Y	Y	Y	N	N	N	N	N	3
	GO_NIK_NF_KAPPAB_SIGNALING	3	N	N	N	N	Y	Y	Y	N	3
	GO_POSITIVE_REGULATION_OF_CD4_POSITIVE_ALPHA_BETA_T_CELL_ACTIVATION	3	Y	N	N	N	Y	Y	N	N	3
	GO_POSITIVE_REGULATION_OF_NF_KAPPAB_TRANSCRIPTION_FACTOR_ACTIVITY	3	N	Y	Y	Y	N	N	N	N	3
	GO_REGULATION_OF_B_CELL_PROLIFERATION	3	Y	Y	N	Y	N	N	N	N	3
	GO_REGULATION_OF_CYTOKINESIS	3	N	N	N	N	Y	Y	N	Y	3
	GO_B_CELL_DIFFERENTIATION	2	N	N	N	N	Y	Y	N	N	2
	GO_I_KAPPAB_KINASE_NF_KAPPAB_SIGNALING	2	N	Y	Y	N	N	N	N	N	2
	GO_MACROPHAGE_ACTIVATION	2	Y	Y	N	N	N	N	N	N	2
	GO_MATURE_B_CELL_DIFFERENTIATION	2	N	Y	Y	N	N	N	N	N	2
	GO_MONOCYTE_CHEMOTAXIS	2	N	N	Y	N	N	N	N	N	1
	GO_MYELOID_DENDRITIC_CELL_ACTIVATION	2	N	Y	Y	N	N	N	N	N	2
	GO_REGULATION_OF_CD4_POSITIVE_ALPHA_BETA_T_CELL_ACTIVATION	2	Y	N	N	N	Y	N	N	N	2
	GO_REGULATION_OF_JNK_CASCADE	2	N	Y	Y	N	N	N	N	N	2
	GO_REGULATION_OF_LEUKOCYTE_DEGRANULATION	2	N	Y	N	Y	N	N	N	N	2
	GO_REGULATION_OF_MACROPHAGE_ACTIVATION	2	N	N	Y	N	N	N	N	Y	2
	GO_REGULATION_OF_MACROPHAGE_CHEMOTAXIS	2	Y	N	N	N	N	N	N	Y	2
	GO_B_CELL_ACTIVATION_INVOLVED_IN_IMMUNE_RESPONSE	1	N	N	Y	N	N	N	N	N	1
	GO_CD4_POSITIVE_ALPHA_BETA_T_CELL_ACTIVATION	1	N	Y	N	N	N	N	N	N	1
	GO_GRANULOCYTE_ACTIVATION	1	N	N	N	Y	N	N	N	N	1
	GO_JNK_CASCADE	1	N	Y	N	N	N	N	N	N	1
	GO_LEUKOCYTE_APOPTOTIC_PROCESS	1	N	N	N	N	Y	N	N	N	1
	GO_MAST_CELL_ACTIVATION	1	Y	N	N	N	N	N	N	N	1
	GO_NEGATIVE_REGULATION_OF_B_CELL_ACTIVATION	1	N	Y	N	N	N	N	N	N	1
	GO_NEGATIVE_REGULATION_OF_B_CELL_PROLIFERATION	1	N	N	N	Y	N	N	N	N	1
	GO_NEGATIVE_REGULATION_OF_JNK_CASCADE	1	N	N	Y	N	N	N	N	N	1
	GO_NEGATIVE_REGULATION_OF_LEUKOCYTE_APOPTOTIC_PROCESS	1	N	N	N	Y	N	N	N	N	1
	GO_POSITIVE_REGULATION_OF_ALPHA_BETA_T_CELL_DIFFERENTIATION	1	N	Y	N	N	N	N	N	N	1
	GO_POSITIVE_REGULATION_OF_B_CELL_PROLIFERATION	1	Y	N	N	N	N	N	N	N	1
	GO_POSITIVE_REGULATION_OF_JUN_KINASE_ACTIVITY	1	N	Y	N	N	N	N	N	N	1
	GO_POSITIVE_REGULATION_OF_LEUKOCYTE_APOPTOTIC_PROCESS	1	N	Y	N	N	N	N	N	N	1
	GO_POSITIVE_REGULATION_OF_LYMPHOCYTE_APOPTOTIC_PROCESS	1	N	Y	N	N	N	N	N	N	1
	GO_POSITIVE_REGULATION_OF_MACROPHAGE_DERIVED_FOAM_CELL_DIFFERENTIATION	1	N	N	Y	N	N	N	N	N	1
	GO_POSITIVE_REGULATION_OF_NF_KAPPAB_IMPORT_INTO_NUCLEUS	1	N	N	Y	N	N	N	N	N	1
	GO_POSITIVE_REGULATION_OF_NIK_NF_KAPPAB_SIGNALING	1	N	N	N	Y	N	N	N	N	1
	GO_REGULATION_OF_B_CELL_DIFFERENTIATION	1	N	Y	N	N	N	N	N	N	1
	GO_REGULATION_OF_JUN_KINASE_ACTIVITY	1	N	Y	N	N	N	N	N	N	1
	GO_REGULATION_OF_LEUKOCYTE_APOPTOTIC_PROCESS	1	N	Y	N	N	N	N	N	N	1
	GO_REGULATION_OF_LYMPHOCYTE_APOPTOTIC_PROCESS	1	N	Y	N	N	N	N	N	N	1
	GO_REGULATION_OF_LYMPHOCYTE_CHEMOTAXIS	1	Y	N	N	N	N	N	N	N	1
	GO_REGULATION_OF_MAST_CELL_ACTIVATION	1	N	Y	N	N	N	N	N	N	1
	GO_REGULATION_OF_MAST_CELL_ACTIVATION_INVOLVED_IN_IMMUNE_RESPONSE	1	N	Y	N	N	N	N	N	N	1
	GO_REGULATION_OF_MONOCYTE_CHEMOTAXIS	1	N	N	N	Y	N	N	N	N	1
	GO_REGULATION_OF_NATURAL_KILLER_CELL_ACTIVATION	1	Y	N	N	N	N	N	N	N	1
	GO_REGULATION_OF_T_CELL_APOPTOTIC_PROCESS	1	N	Y	N	N	N	N	N	N	1
	GO_REGULATION_OF_TYPE_I_INTERFERON_MEDIATED_SIGNALING_PATHWAY	1	N	N	N	Y	N	N	N	N	1
	Total	231	34	51	36	37	20	20	4	14
	Response to stimulus
	GO_RESPONSE_TO_INTERFERON_GAMMA	9	Y	Y	Y	Y	Y	Y	N	Y	7
	GO_INFLAMMATORY_RESPONSE	8	Y	Y	Y	Y	Y	Y	N	Y	7
	GO_POSITIVE_REGULATION_OF_DEFENSE_RESPONSE	8	Y	Y	Y	Y	Y	Y	Y	N	7
	GO_RESPONSE_TO_TUMOR_NECROSIS_FACTOR	8	Y	Y	Y	Y	Y	Y	Y	N	7
	GO_DEFENSE_RESPONSE_TO_VIRUS	7	N	Y	Y	Y	Y	Y	N	Y	6
	GO_REGULATION_OF_INNATE_IMMUNE_RESPONSE	7	Y	Y	Y	Y	Y	Y	N	N	6
	GO_RESPONSE_TO_TYPE_I_INTERFERON	7	N	Y	Y	Y	Y	Y	N	Y	6
	GO_CELLULAR_DEFENSE_RESPONSE	5	Y	Y	Y	N	Y	Y	N	N	5
	GO_REGULATION_OF_DEFENSE_RESPONSE_TO_VIRUS_BY_VIRUS	5	N	Y	Y	Y	Y	Y	N	N	5
	GO_REGULATION_OF_NATURAL_KILLER_CELL_MEDIATED_IMMUNITY	5	Y	Y	N	Y	Y	Y	N	N	5
	GO_DEFENSE_RESPONSE_TO_BACTERIUM	4	Y	N	Y	N	N	N	Y	Y	4
	GO_NATURAL_KILLER_CELL_MEDIATED_IMMUNITY	4	Y	Y	N	N	Y	Y	N	N	4
	GO_POSITIVE_REGULATION_OF_CHEMOTAXIS	4	N	Y	Y	Y	N	N	N	Y	4
	GO_POSITIVE_REGULATION_OF_NATURAL_KILLER_CELL_MEDIATED_IMMUNITY	4	Y	Y	Y	Y	N	N	N	N	4
	GO_REGULATION_OF_CHEMOTAXIS	4	N	Y	Y	Y	N	N	N	Y	4
	GO_REGULATION_OF_INFLAMMATORY_RESPONSE	4	Y	Y	Y	N	N	N	N	Y	4
	GO_RESPONSE_TO_INTERFERON_BETA	4	N	Y	Y	Y	N	N	N	N	3
	GO_REGULATION_OF_RESPONSE_TO_INTERFERON_GAMMA	3	N	Y	N	N	Y	Y	N	N	3
	GO_REGULATION_OF_TOLL_LIKE_RECEPTOR_SIGNALING_PATHWAY	3	N	Y	Y	Y	N	N	N	N	3
	GO_RESPONSE_TO_INTERLEUKIN_1	3	N	Y	Y	Y	N	N	N	N	3
	GO_DEFENSE_RESPONSE_TO_FUNGUS	2	N	N	Y	N	N	N	Y	N	2
	GO_DEFENSE_RESPONSE_TO_GRAM_NEGATIVE_BACTERIUM	2	Y	N	Y	N	N	N	N	N	2
	GO_INNATE_IMMUNE_RESPONSE	2	N	N	N	N	Y	Y	N	N	2
	GO_NEGATIVE_REGULATION_OF_DEFENSE_RESPONSE	2	N	Y	N	Y	N	N	N	N	2
	GO_POSITIVE_REGULATION_OF_ACUTE_INFLAMMATORY_RESPONSE	2	Y	N	N	N	N	N	N	Y	2
	GO_POSITIVE_REGULATION_OF_TOLL_LIKE_RECEPTOR_SIGNALING_PATHWAY	2	N	N	Y	Y	N	N	N	N	2
	GO_REGULATION_OF_DEFENSE_RESPONSE_TO_VIRUS	2	N	Y	Y	N	N	N	N	N	2
	GO_RESPONSE_TO_INTERFERON_ALPHA	2	N	Y	Y	N	N	N	N	N	2
	GO_ACUTE_INFLAMMATORY_RESPONSE	1	N	N	N	N	N	N	N	Y	1
	GO_CHRONIC_INFLAMMATORY_RESPONSE	1	N	N	Y	N	N	N	N	N	1
	GO_DEFENSE_RESPONSE_TO_GRAM_POSITIVE_BACTERIUM	1	Y	N	N	N	N	N	N	N	1
	GO_NEGATIVE_REGULATION_OF_DEFENSE_RESPONSE_TO_VIRUS	1	N	N	Y	N	N	N	N	N	1
	GO_REGULATION_OF_ACUTE_INFLAMMATORY_RESPONSE	1	N	N	N	N	N	N	N	Y	1
	Total	127	14	22	24	17	13	13	4	11
	Immune response
	GO_ADAPTIVE_IMMUNE_RESPONSE	8	Y	Y	Y	Y	Y	Y	N	Y	7
	GO_POSITIVE_REGULATION_OF_CYTOKINE_PRODUCTION	8	Y	Y	Y	Y	Y	Y	N	Y	7
	GO_POSITIVE_REGULATION_OF_INNATE_IMMUNE_RESPONSE	8	Y	Y	Y	Y	Y	Y	Y	N	7
	GO_NEGATIVE_REGULATION_OF_CYTOKINE_PRODUCTION	6	Y	Y	Y	Y	Y	N	N	Y	6
	GO_POSITIVE_REGULATION_OF_IMMUNE_RESPONSE	6	Y	N	Y	Y	Y	Y	Y	N	6
	GO_CELL_ACTIVATION_INVOLVED_IN_IMMUNE_RESPONSE	4	Y	Y	Y	Y	N	N	N	N	4
	GO_HUMORAL_IMMUNE_RESPONSE	3	Y	N	Y	N	N	N	N	Y	3
	GO_INFLAMMATORY_RESPONSE_TO_ANTIGENIC_STIMULUS	3	N	N	Y	Y	N	N	N	Y	3
	GO_NEGATIVE_REGULATION_OF_IMMUNE_RESPONSE	3	Y	Y	N	Y	N	N	N	N	3
	GO_REGULATION_OF_ADAPTIVE_IMMUNE_RESPONSE	3	Y	Y	N	Y	N	N	N	N	3
	GO_T_CELL_DIFFERENTIATION_INVOLVED_IN_IMMUNE_RESPONSE	3	Y	Y	N	Y	N	N	N	N	3
	GO_B_CELL_MEDIATED_IMMUNITY	2	Y	N	N	Y	N	N	N	N	2
	GO_MYELOID_CELL_ACTIVATION_INVOLVED_IN_IMMUNE_RESPONSE	2	Y	Y	N	N	N	N	N	N	2
	GO_NATURAL_KILLER_CELL_ACTIVATION_INVOLVED_IN_IMMUNE_RESPONSE	2	N	N	Y	N	N	N	Y	N	2
	GO_POSITIVE_REGULATION_OF_ADAPTIVE_IMMUNE_RESPONSE	2	Y	Y	N	N	N	N	N	N	2
	GO_POSITIVE_REGULATION_OF_B_CELL_MEDIATED_IMMUNITY	2	Y	Y	N	N	N	N	N	N	2
	GO_POSITIVE_REGULATION_OF_CYTOKINE_SECRETION	2	N	Y	N	Y	N	N	N	N	2
	GO_REGULATION_OF_B_CELL_MEDIATED_IMMUNITY	2	Y	Y	N	N	N	N	N	N	2
	GO_REGULATION_OF_CYTOKINE_PRODUCTION_INVOLVED_IN_IMMUNE_RESPONSE	2	N	Y	Y	N	N	N	N	N	2
	GO_REGULATION_OF_HUMORAL_IMMUNE_RESPONSE	2	Y	N	Y	N	N	N	N	N	2
	GO_REGULATION_OF_TYPE_2_IMMUNE_RESPONSE	2	N	Y	N	N	N	N	N	Y	2
	GO_T_HELPER_1_TYPE_IMMUNE_RESPONSE	2	N	Y	N	Y	N	N	N	N	2
	GO_ANTIMICROBIAL_HUMORAL_RESPONSE	1	N	N	N	N	N	N	N	Y	1
	GO_HUMORAL_IMMUNE_RESPONSE_MEDIATED_BY_CIRCULATING_IMMUNOGLOBULIN	1	N	N	N	N	N	N	N	Y	1
	GO_POSITIVE_REGULATION_OF_CYTOKINE_PRODUCTION_INVOLVED_IN_IMMUNE_RESPONSE	1	N	N	Y	N	N	N	N	N	1
	GO_POSITIVE_REGULATION_OF_T_CELL_MEDIATED_IMMUNITY	1	N	Y	N	N	N	N	N	N	1
	GO_REGULATION_OF_INFLAMMATORY_RESPONSE_TO_ANTIGENIC_STIMULUS	1	Y	N	N	N	N	N	N	N	1
	GO_REGULATION_OF_T_CELL_MEDIATED_IMMUNITY	1	N	Y	N	N	N	N	N	N	1
	GO_T_CELL_LINEAGE_COMMITMENT	1	N	Y	N	N	N	N	N	N	1
	GO_T_CELL_MEDIATED_IMMUNITY	1	N	Y	N	N	N	N	N	N	1
	Total	85	17	20	12	13	5	4	3	8
	Antigen processing and presentation
	GO_ANTIGEN_PROCESSING_AND_PRESENTATION	8	Y	Y	Y	Y	Y	Y	Y	N	7
	GO_ANTIGEN_PROCESSING_AND_PRESENTATION_OF_PEPTIDE_ANTIGEN	7	Y	N	Y	Y	Y	Y	Y	N	6
	GO_ANTIGEN_PROCESSING_AND_PRESENTATION_OF_PEPTIDE_OR_POLYSACCHARIDE_ANTIGEN_VIA_MHC_CLASS_II	6	N	N	Y	Y	Y	Y	Y	N	5
	GO_ANTIGEN_PROCESSING_AND_PRESENTATION_OF_PEPTIDE_ANTIGEN_VIA_MHC_CLASS_I	5	N	Y	Y	N	Y	Y	Y	N	5
	GO_ANTIGEN_PROCESSING_AND_PRESENTATION_OF_ENDOGENOUS_ANTIGEN	4	N	Y	Y	N	Y	Y	N	N	4
	GO_ANTIGEN_PROCESSING_AND_PRESENTATION_OF_EXOGENOUS_PEPTIDE_ANTIGEN_VIA_MHC_CLASS_I	4	N	N	Y	N	Y	Y	Y	N	4
	GO_ANTIGEN_PROCESSING_AND_PRESENTATION_VIA_MHC_CLASS_IB	1	N	Y	N	N	N	N	N	N	1
	Total	35	2	4	6	3	6	6	5	0
	Immune effector process
	GO_IMMUNE_EFFECTOR_PROCESS	8	Y	Y	Y	Y	Y	Y	N	Y	7
	GO_REGULATION_OF_IMMUNE_EFFECTOR_PROCESS	7	Y	Y	Y	Y	Y	Y	N	N	6
	GO_POSITIVE_REGULATION_OF_LEUKOCYTE_MEDIATED_IMMUNITY	4	Y	Y	N	N	Y	Y	N	N	4
	GO_LEUKOCYTE_MEDIATED_IMMUNITY	3	Y	Y	N	Y	N	N	N	N	3
	GO_LYMPHOCYTE_MEDIATED_IMMUNITY	3	Y	Y	N	Y	N	N	N	N	3
	GO_NEGATIVE_REGULATION_OF_LEUKOCYTE_MEDIATED_IMMUNITY	3	Y	Y	N	Y	N	N	N	N	3
	GO_POSITIVE_REGULATION_OF_LYMPHOCYTE_MEDIATED_IMMUNITY	3	Y	Y	N	N	Y	N	N	N	3
	GO_REGULATION_OF_LEUKOCYTE_MEDIATED_IMMUNITY	3	Y	Y	N	Y	N	N	N	N	3
	GO_REGULATION_OF_LYMPHOCYTE_MEDIATED_IMMUNITY	3	Y	Y	N	Y	N	N	N	N	3
	GO_REGULATION_OF_PRODUCTION_OF_MOLECULAR_MEDIATOR_OF_IMMUNE_RESPONSE	3	Y	Y	Y	N	N	N	N	N	3
	GO_NEGATIVE_REGULATION_OF_IMMUNE_EFFECTOR_PROCESS	2	N	Y	N	Y	N	N	N	N	2
	GO_NEGATIVE_REGULATION_OF_LYMPHOCYTE_MEDIATED_IMMUNITY	2	N	Y	N	Y	N	N	N	N	2
	GO_POSITIVE_REGULATION_OF_PRODUCTION_OF_MOLECULAR_MEDIATOR_OF_IMMUNE_RESPONSE	2	Y	Y	N	N	N	N	N	N	2
	GO_MYELOID_LEUKOCYTE_MEDIATED_IMMUNITY	1	N	N	Y	N	N	N	N	N	1
	GO_NEUTROPHIL_MEDIATED_IMMUNITY	1	N	N	Y	N	N	N	N	N	1
	Total	48	11	13	5	9	4	3	0	1
	Localization of cell
	GO_LEUKOCYTE_MIGRATION	8	Y	Y	Y	Y	Y	Y	N	Y	7
	GO_REGULATION_OF_LEUKOCYTE_MIGRATION	5	Y	Y	Y	Y	N	N	N	Y	5
	GO_LYMPHOCYTE_MIGRATION	4	Y	Y	Y	N	N	N	N	Y	4
	GO_T_CELL_ACTIVATION_INVOLVED_IN_IMMUNE_RESPONSE	4	Y	Y	Y	Y	N	N	N	N	4
	GO_GRANULOCYTE_MIGRATION	3	N	Y	Y	Y	N	N	N	N	3
	GO_REGULATION_OF_INTRACELLULAR_PROTEIN_TRANSPORT	3	N	N	N	N	Y	Y	Y	N	3
	GO_REGULATION_OF_LYMPHOCYTE_MIGRATION	3	N	Y	Y	Y	N	N	N	N	3
	GO_MYELOID_LEUKOCYTE_MIGRATION	2	N	Y	Y	N	N	N	N	N	2
	GO_POSITIVE_REGULATION_OF_LEUKOCYTE_MIGRATION	2	N	Y	Y	N	N	N	N	N	2
	GO_REGULATION_OF_GRANULOCYTE_CHEMOTAXIS	2	N	N	Y	N	N	N	N	Y	2
	GO_DENDRITIC_CELL_MIGRATION	1	N	N	Y	N	N	N	N	N	1
	GO_POSITIVE_REGULATION_OF_LYMPHOCYTE_MIGRATION	1	N	Y	N	N	N	N	N	N	1
	GO_REGULATION_OF_NEUTROPHIL_CHEMOTAXIS	1	N	N	Y	N	N	N	N	N	1
	GO_REGULATION_OF_NEUTROPHIL_MIGRATION	1	N	N	Y	N	N	N	N	N	1
	Total	40	4	9	12	5	2	2	1	4
	Negative regulation of immune system process
	GO_NEGATIVE_REGULATION_OF_IMMUNE_SYSTEM_PROCESS	8	Y	Y	Y	Y	Y	Y	N	Y	7
	GO_NEGATIVE_REGULATION_OF_TOLL_LIKE_RECEPTOR_SIGNALING_PATHWAY	2	N	Y	Y	N	N	N	N	N	2
	Total	10	1	2	2	1	1	1	0	1
	Positive regulation of immune system process
	GO_POSITIVE_REGULATION_OF_CELL_ACTIVATION	8	1	1	1	1	1	1	0	1	0
	Biological adhesion
	GO_POSITIVE_REGULATION_OF_CELL_CELL_ADHESION	8	Y	Y	Y	Y	Y	Y	N	Y	7
	GO_REGULATION_OF_CELL_CELL_ADHESION	8	Y	Y	Y	Y	Y	Y	N	Y	7
	GO_REGULATION_OF_HOMOTYPIC_CELL_CELL_ADHESION	8	Y	Y	Y	Y	Y	Y	N	Y	7
	GO_LEUKOCYTE_CELL_CELL_ADHESION	7	Y	Y	Y	Y	Y	Y	N	N	6
	GO_POSITIVE_REGULATION_OF_CELL_ADHESION	6	Y	Y	Y	Y	N	N	N	Y	5
	GO_NEGATIVE_REGULATION_OF_CELL_ADHESION	3	N	Y	Y	Y	N	N	N	N	3
	GO_NEGATIVE_REGULATION_OF_CELL_CELL_ADHESION	2	N	Y	N	Y	N	N	N	N	2
	Total	42	5	7	6	7	4	4	0	4
	Multicellular organismal process
	GO_REGULATION_OF_INTERFERON_GAMMA_PRODUCTION	8	Y	Y	Y	Y	Y	Y	N	Y	7
	GO_POSITIVE_REGULATION_OF_INTERFERON_GAMMA_PRODUCTION	6	Y	Y	N	Y	Y	Y	N	Y	6
	GO_REGULATION_OF_TYPE_I_INTERFERON_PRODUCTION	6	Y	Y	Y	Y	Y	Y	N	N	6
	GO_CYTOKINE_PRODUCTION	5	Y	Y	Y	Y	N	N	N	N	4
	GO_REGULATION_OF_INTERLEUKIN_12_PRODUCTION	5	Y	Y	Y	N	Y	Y	N	N	5
	GO_POSITIVE_REGULATION_OF_CYTOKINE_BIOSYNTHETIC_PROCESS	4	Y	Y	Y	N	N	N	N	N	3
	GO_POSITIVE_REGULATION_OF_INTERLEUKIN_4_PRODUCTION	4	Y	Y	Y	Y	N	N	N	N	4
	GO_POSITIVE_REGULATION_OF_TYPE_I_INTERFERON_PRODUCTION	4	N	Y	Y	N	Y	Y	N	N	4
	GO_REGULATION_OF_CYTOKINE_PRODUCTION	4	Y	N	Y	Y	N	N	N	Y	4
	GO_REGULATION_OF_CYTOKINE_SECRETION	4	Y	Y	N	Y	N	N	N	Y	4
	GO_REGULATION_OF_INTERLEUKIN_2_PRODUCTION	4	Y	Y	Y	Y	N	N	N	N	4
	GO_REGULATION_OF_TUMOR_NECROSIS_FACTOR_SUPERFAMILY_CYTOKINE_PRODUCTION	4	Y	Y	Y	N	N	Y	N	N	4
	GO_REGULATION_OF_CYTOKINE_BIOSYNTHETIC_PROCESS	3	Y	Y	Y	N	N	N	N	N	3
	GO_REGULATION_OF_INTERFERON_BETA_PRODUCTION	3	N	Y	Y	Y	N	N	N	N	3
	GO_REGULATION_OF_INTERLEUKIN_10_PRODUCTION	3	Y	Y	Y	N	N	N	N	N	3
	GO_REGULATION_OF_INTERLEUKIN_4_PRODUCTION	3	Y	Y	N	Y	N	N	N	N	3
	GO_INTERFERON_GAMMA_PRODUCTION	2	Y	N	Y	N	N	N	N	N	2
	GO_NEGATIVE_REGULATION_OF_INTERFERON_GAMMA_PRODUCTION	2	Y	N	Y	N	N	N	N	N	2
	GO_NEGATIVE_REGULATION_OF_TUMOR_NECROSIS_FACTOR_SUPERFAMILY_CYTOKINE_PRODUCTION	2	Y	Y	N	N	N	N	N	N	2
	GO_POSITIVE_REGULATION_OF_CHEMOKINE_PRODUCTION	2	N	Y	Y	N	N	N	N	N	2
	GO_POSITIVE_REGULATION_OF_INTERFERON_BETA_PRODUCTION	2	N	Y	Y	N	N	N	N	N	2
	GO_POSITIVE_REGULATION_OF_INTERLEUKIN_2_PRODUCTION	2	N	Y	Y	N	N	N	N	N	2
	GO_POSITIVE_REGULATION_OF_INTERLEUKIN_6_PRODUCTION	2	N	Y	Y	N	N	N	N	N	2
	GO_POSITIVE_REGULATION_OF_INTERLEUKIN_8_PRODUCTION	2	N	Y	N	Y	N	N	N	N	2
	GO_POSITIVE_REGULATION_OF_TUMOR_NECROSIS_FACTOR_SUPERFAMILY_CYTOKINE_PRODUCTION	2	N	Y	Y	N	N	N	N	N	2
	GO_REGULATION_OF_INTERFERON_ALPHA_PRODUCTION	2	N	Y	Y	N	N	N	N	N	2
	GO_REGULATION_OF_INTERLEUKIN_1_SECRETION	2	N	Y	N	Y	N	N	N	N	2
	GO_REGULATION_OF_INTERLEUKIN_13_PRODUCTION	2	N	Y	N	Y	N	N	N	N	2
	GO_REGULATION_OF_INTERLEUKIN_17_PRODUCTION	2	Y	N	Y	N	N	N	N	N	2
	GO_REGULATION_OF_INTERLEUKIN_2_BIOSYNTHETIC_PROCESS	2	Y	N	Y	N	N	N	N	N	2
	GO_REGULATION_OF_INTERLEUKIN_6_PRODUCTION	2	N	Y	Y	N	N	N	N	N	2
	GO_REGULATION_OF_INTERLEUKIN_8_PRODUCTION	2	N	Y	N	Y	N	N	N	N	2
	GO_REGULATION_OF_TUMOR_NECROSIS_FACTOR_BIOSYNTHETIC_PROCESS	2	Y	Y	N	N	N	N	N	N	2
	GO_CYTOKINE_SECRETION	1	N	N	N	Y	N	N	N	N	1
	GO_NEGATIVE_REGULATION_OF_INTERLEUKIN_10_PRODUCTION	1	Y	N	N	N	N	N	N	N	1
	GO_NEGATIVE_REGULATION_OF_INTERLEUKIN_12_PRODUCTION	1	N	Y	N	N	N	N	N	N	1
	GO_NEGATIVE_REGULATION_OF_INTERLEUKIN_6_PRODUCTION	1	N	Y	N	N	N	N	N	N	1
	GO_NEGATIVE_REGULATION_OF_TYPE_I_INTERFERON_PRODUCTION	1	N	N	Y	N	N	N	N	N	1
	GO_POSITIVE_REGULATION_OF_INTERFERON_ALPHA_PRODUCTION	1	N	N	Y	N	N	N	N	N	1
	GO_POSITIVE_REGULATION_OF_INTERLEUKIN_1_BETA_PRODUCTION	1	N	Y	N	N	N	N	N	N	1
	GO_POSITIVE_REGULATION_OF_INTERLEUKIN_1_PRODUCTION	1	N	Y	N	N	N	N	N	N	1
	GO_POSITIVE_REGULATION_OF_INTERLEUKIN_1_SECRETION	1	N	Y	N	N	N	N	N	N	1
	GO_POSITIVE_REGULATION_OF_INTERLEUKIN_10_PRODUCTION	1	N	N	Y	N	N	N	N	N	1
	GO_REGULATION_OF_CHEMOKINE_PRODUCTION	1	N	N	Y	N	N	N	N	N	1
	GO_REGULATION_OF_GRANULOCYTE_MACROPHAGE_COLONY_STIMULATING_FACTOR_PRODUCTION	1	N	Y	N	N	N	N	N	N	1
	GO_REGULATION_OF_INTERFERON_GAMMA_BIOSYNTHETIC_PROCESS	1	Y	N	N	N	N	N	N	N	1
	GO_REGULATION_OF_INTERLEUKIN_1_BETA_PRODUCTION	1	N	Y	N	N	N	N	N	N	1
	GO_REGULATION_OF_INTERLEUKIN_1_PRODUCTION	1	N	Y	N	N	N	N	N	N	1
	GO_REGULATION_OF_INTERLEUKIN_8_SECRETION	1	N	N	N	Y	N	N	N	N	1
	Total	120	22	36	28	16	5	6	0	4
	Multi-organism process
	GO_REGULATION_OF_SYMBIOSIS_ENCOMPASSING_MUTUALISM_THROUGH_PARASITISM	8	Y	Y	Y	Y	Y	Y	N	N	6
	GO_RESPONSE_TO_VIRUS	8	Y	Y	Y	Y	Y	Y	N	Y	7
	GO_ACTIVATION_OF_INNATE_IMMUNE_RESPONSE	7	N	Y	Y	Y	Y	Y	Y	N	6
	GO_DEFENSE_RESPONSE_TO_OTHER_ORGANISM	7	Y	Y	Y	Y	N	N	Y	Y	6
	GO_RESPONSE_TO_BACTERIUM	7	Y	Y	Y	Y	Y	Y	N	Y	7
	GO_RESPONSE_TO_MOLECULE_OF_BACTERIAL_ORIGIN	6	Y	Y	Y	Y	Y	Y	N	N	6
	GO_NEGATIVE_REGULATION_OF_INNATE_IMMUNE_RESPONSE	5	N	Y	Y	Y	Y	Y	N	N	5
	GO_POSITIVE_REGULATION_OF_INFLAMMATORY_RESPONSE	4	Y	Y	Y	N	N	N	N	Y	4
	GO_CELLULAR_RESPONSE_TO_VIRUS	2	N	N	Y	N	N	N	N	N	1
	GO_REGULATION_OF_ANTIGEN_PROCESSING_AND_PRESENTATION	1	Y	N	N	N	N	N	N	N	1
	Total	55	7	8	9	7	6	6	2	4
	Immune system development
	GO_LEUKOCYTE_DIFFERENTIATION	7	Y	Y	Y	Y	Y	Y	N	N	6
	GO_DENDRITIC_CELL_DIFFERENTIATION	6	Y	Y	Y	Y	Y	Y	N	N	6
	GO_LYMPHOCYTE_DIFFERENTIATION	6	Y	Y	Y	Y	Y	Y	N	N	6
	GO_POSITIVE_REGULATION_OF_LEUKOCYTE_DIFFERENTIATION	6	Y	Y	Y	Y	Y	Y	N	N	6
	GO_POSITIVE_REGULATION_OF_LYMPHOCYTE_DIFFERENTIATION	6	Y	Y	Y	N	Y	Y	N	Y	6
	GO_INNATE_IMMUNE_RESPONSE_ACTIVATING_CELL_SURFACE_RECEPTOR_SIGNALING_PATHWAY	5	N	N	Y	N	Y	Y	Y	N	4
	GO_LYMPHOCYTE_ACTIVATION_INVOLVED_IN_IMMUNE_RESPONSE	5	Y	Y	Y	Y	N	N	N	N	4
	GO_POSITIVE_REGULATION_OF_IMMUNE_EFFECTOR_PROCESS	5	Y	Y	N	Y	Y	Y	N	N	5
	GO_REGULATION_OF_ANTIGEN_RECEPTOR_MEDIATED_SIGNALING_PATHWAY	5	Y	Y	N	Y	Y	Y	N	N	5
	GO_REGULATION_OF_LYMPHOCYTE_DIFFERENTIATION	5	Y	Y	N	N	Y	Y	N	Y	5
	GO_POSITIVE_REGULATION_OF_T_CELL_PROLIFERATION	4	Y	Y	N	Y	N	N	N	Y	4
	GO_REGULATION_OF_LEUKOCYTE_DIFFERENTIATION	4	Y	Y	Y	Y	N	N	N	N	4
	GO_REGULATION_OF_T_CELL_PROLIFERATION	4	Y	Y	Y	Y	N	N	N	N	4
	GO_T_CELL_DIFFERENTIATION	4	Y	Y	Y	Y	N	N	N	N	4
	GO_TOLL_LIKE_RECEPTOR_SIGNALING_PATHWAY	4	N	Y	Y	Y	N	N	N	N	3
	GO_ADAPTIVE_IMMUNE_RESPONSE_BASED_ON_SOMATIC_RECOMBINATION_OF_IMMUNE_RECEPTORS_BUILT_FROM_IMMUNOGLOBULIN_SUPERFAMILY_DOMAINS	3	Y	Y	N	Y	N	N	N	N	3
	GO_MYELOID_LEUKOCYTE_DIFFERENTIATION	3	N	Y	Y	Y	N	N	N	N	3
	GO_REGULATION_OF_T_CELL_DIFFERENTIATION	3	Y	Y	N	N	N	N	N	Y	3
	GO_T_CELL_SELECTION	3	Y	Y	Y	N	N	N	N	N	3
	GO_MYELOID_DENDRITIC_CELL_DIFFERENTIATION	2	N	Y	Y	N	N	N	N	N	2
	GO_POSITIVE_T_CELL_SELECTION	2	N	Y	Y	N	N	N	N	N	2
	GO_REGULATION_OF_GRANULOCYTE_DIFFERENTIATION	2	N	Y	N	Y	N	N	N	N	2
	GO_REGULATION_OF_MYELOID_CELL_DIFFERENTIATION	2	N	Y	N	Y	N	N	N	N	2
	GO_REGULATION_OF_MYELOID_LEUKOCYTE_DIFFERENTIATION	2	N	Y	N	Y	N	N	N	N	2
	GO_SOMATIC_DIVERSIFICATION_OF_IMMUNE_RECEPTORS	2	N	N	N	N	Y	Y	N	N	2
	GO_NEGATIVE_REGULATION_OF_MYELOID_LEUKOCYTE_DIFFERENTIATION	1	N	N	N	Y	N	N	N	N	1
	GO_NEGATIVE_REGULATION_OF_T_CELL_PROLIFERATION	1	N	N	N	Y	N	N	N	N	1
	GO_POSITIVE_REGULATION_OF_MYELOID_CELL_DIFFERENTIATION	1	N	Y	N	N	N	N	N	N	1
	GO_POSITIVE_REGULATION_OF_MYELOID_LEUKOCYTE_DIFFERENTIATION	1	N	Y	N	N	N	N	N	N	1
	GO_THYMIC_T_CELL_SELECTION	1	Y	N	N	N	N	N	N	N	1
	Total	105	17	25	15	19	10	10	1	4
	Lymphocyte costimulation
	GO_LYMPHOCYTE_COSTIMULATION	6	1	1	1	1	1	1	0	0	0
	Cell killing
	GO_REGULATION_OF_CELL_KILLING	6	Y	Y	Y	Y	Y	Y	N	N	6
	GO_POSITIVE_REGULATION_OF_CELL_KILLING	5	Y	Y	N	Y	Y	Y	N	N	5
	GO_NEGATIVE_REGULATION_OF_CELL_KILLING	4	Y	Y	N	Y	Y	N	N	N	4
	GO_REGULATION_OF_LEUKOCYTE_MEDIATED_CYTOTOXICITY	4	Y	Y	N	Y	Y	N	N	N	4
	GO_CELL_KILLING	2	Y	Y	N	N	N	N	N	N	2
	GO_LEUKOCYTE_MEDIATED_CYTOTOXICITY	2	Y	Y	N	N	N	N	N	N	2
	Total	23	6	6	1	4	4	2	0	0
	Cell population proliferation
	GO_REGULATION_OF_LEUKOCYTE_PROLIFERATION	6	Y	Y	Y	Y	N	N	N	Y	5
	GO_LEUKOCYTE_PROLIFERATION	5	Y	Y	Y	Y	Y	N	N	N	5
	GO_POSITIVE_REGULATION_OF_LEUKOCYTE_PROLIFERATION	5	Y	Y	Y	Y	N	N	N	Y	5
	GO_NEGATIVE_REGULATION_OF_LEUKOCYTE_PROLIFERATION	3	N	Y	Y	Y	N	N	N	N	3
	Total	19	3	4	4	4	1	0	0	2
	Developmental process
	GO_T_CELL_PROLIFERATION	5	Y	Y	Y	N	Y	Y	N	N	5
	GO_REGULATION_OF_T_CELL_MIGRATION	1	N	N	N	Y	N	N	N	N	1
	Total	6	1	1	1	1	1	1	0	0
	Biological regulation
	GO_LEUKOCYTE_HOMEOSTASIS	3	N	N	Y	N	Y	Y	N	N	3
	GO_B_CELL_HOMEOSTASIS	1	N	N	N	Y	N	N	N	N	1
	GO_T_CELL_HOMEOSTASIS	1	N	N	Y	N	N	N	N	N	1
	Total	5	0	0	2	1	1	1	0	0
	Positive regulation of biological process
	GO_POSITIVE_REGULATION_OF_RESPONSE_TO_CYTOKINE_STIMULUS	3	0	0	1	1	0	1	0	0	0
	Negative regulation of biological process
	GO_NEGATIVE_REGULATION_OF_NF_KAPPAB_TRANSCRIPTION_FACTOR_ACTIVITY	1	0	0	0	0	0	0	0	1	0
	Production of molecular mediator of immune response
	GO_REGULATION_OF_IMMUNOGLOBULIN_PRODUCTION	2	Y	Y	N	N	N	N	N	N	2
	GO_POSITIVE_REGULATION_OF_IMMUNOGLOBULIN_PRODUCTION	1	Y	N	N	N	N	N	N	N	1
	Total	3	2	1	0	0	0	0	0	0
	Metabolic process
	GO_NEGATIVE_REGULATION_OF_MACROAUTOPHAGY	1	0	1	0	0	0	0	0	0	0
	TOTAL OF IMMUNE PROCESSES IN EACH CANCER TYPE		151	218	170	155	89	85	23	61

## Sheet: men
	Overexpressed Immune Processes grouped according to Gene Ontology and, frequency in datasets and cancer type, in men.
	* Y: yes, present in the cancer type N: no, not present in the cancer type
	GENE SETS	Frequency in datasets	CANCER
			COLON	GASTRIC	HEAD&NECK	LIVER	MELANOMA	PANCREAS	KIDNEY	THYROID	total of cancer types
	Activation of immune response
	GO_ANTIGEN_RECEPTOR_MEDIATED_SIGNALING_PATHWAY	2	N	N	N	N	N	N	Y	N	1
	GO_B_CELL_RECEPTOR_SIGNALING_PATHWAY	2	N	N	N	N	N	N	Y	N	1
	GO_REGULATION_OF_ANTIGEN_RECEPTOR_MEDIATED_SIGNALING_PATHWAY	2	N	N	N	N	N	N	Y	N	1
	GO_T_CELL_RECEPTOR_SIGNALING_PATHWAY	2	N	N	N	N	N	N	Y	N	1
	GO_TOLL_LIKE_RECEPTOR_SIGNALING_PATHWAY	2	N	N	N	N	N	N	Y	N	1
	Total	10	0	0	0	0	0	0	5	0	0
	Cellular process										0
	GO_POSITIVE_REGULATION_OF_CELL_ACTIVATION	5	N	Y	Y	N	N	N	Y	Y	4
	GO_CELLULAR_RESPONSE_TO_INTERFERON_GAMMA	4	N	N	Y	N	N	N	Y	Y	3
	GO_CHEMOKINE_MEDIATED_SIGNALING_PATHWAY	4	N	Y	N	N	N	N	Y	Y	3
	GO_CYTOKINE_MEDIATED_SIGNALING_PATHWAY	4	N	Y	N	N	N	N	Y	Y	3
	GO_LEUKOCYTE_ACTIVATION	4	N	Y	N	N	N	N	Y	Y	3
	GO_LEUKOCYTE_CHEMOTAXIS	4	N	Y	N	N	N	N	Y	Y	3
	GO_LYMPHOCYTE_CHEMOTAXIS	4	N	Y	N	N	N	N	Y	Y	3
	GO_POSITIVE_REGULATION_OF_LEUKOCYTE_CHEMOTAXIS	4	N	Y	N	N	N	N	Y	Y	3
	GO_REGULATION_OF_ALPHA_BETA_T_CELL_ACTIVATION	4	N	N	Y	N	N	N	Y	Y	3
	GO_REGULATION_OF_ALPHA_BETA_T_CELL_PROLIFERATION	4	N	N	Y	N	N	N	Y	Y	3
	GO_CELLULAR_RESPONSE_TO_INTERLEUKIN_1	3	N	Y	N	N	N	N	Y	Y	3
	GO_LYMPHOCYTE_ACTIVATION	3	N	N	N	N	N	N	Y	Y	2
	GO_MYELOID_LEUKOCYTE_ACTIVATION	3	N	Y	N	N	N	N	Y	N	2
	GO_NEGATIVE_REGULATION_OF_CELL_ACTIVATION	3	N	N	N	N	N	N	Y	Y	2
	GO_POSITIVE_REGULATION_OF_ALPHA_BETA_T_CELL_ACTIVATION	3	N	N	Y	N	N	N	Y	N	2
	GO_POSITIVE_REGULATION_OF_B_CELL_ACTIVATION	3	N	N	N	N	N	N	Y	Y	2
	GO_REGULATION_OF_B_CELL_ACTIVATION	3	N	N	N	N	N	N	Y	Y	2
	GO_REGULATION_OF_CD4_POSITIVE_ALPHA_BETA_T_CELL_ACTIVATION	3	N	Y	N	N	N	N	Y	Y	3
	GO_REGULATION_OF_LEUKOCYTE_CHEMOTAXIS	3	N	N	N	N	N	N	Y	Y	2
	GO_ALPHA_BETA_T_CELL_ACTIVATION	2	N	N	N	N	N	N	Y	N	1
	GO_ALPHA_BETA_T_CELL_DIFFERENTIATION	2	N	N	N	N	N	N	Y	N	1
	GO_CYTOKINESIS	2	Y	N	Y	N	N	N	N	N	2
	GO_IMMUNE_RESPONSE_REGULATING_CELL_SURFACE_RECEPTOR_SIGNALING_PATHWAY	2	N	N	N	N	N	N	Y	N	1
	GO_INTERFERON_GAMMA_MEDIATED_SIGNALING_PATHWAY	2	N	N	Y	N	N	N	Y	N	2
	GO_MYELOID_DENDRITIC_CELL_ACTIVATION	2	N	Y	N	N	N	N	Y	N	2
	GO_POSITIVE_REGULATION_OF_ALPHA_BETA_T_CELL_PROLIFERATION	2	N	N	Y	N	N	N	Y	N	2
	GO_POSITIVE_REGULATION_OF_CD4_POSITIVE_ALPHA_BETA_T_CELL_ACTIVATION	2	N	Y	N	N	N	N	N	Y	2
	GO_POSITIVE_REGULATION_OF_I_KAPPAB_KINASE_NF_KAPPAB_SIGNALING	2	N	N	N	N	N	N	Y	Y	2
	GO_POSITIVE_REGULATION_OF_NF_KAPPAB_TRANSCRIPTION_FACTOR_ACTIVITY	2	N	N	N	N	N	N	Y	Y	2
	GO_REGULATION_OF_I_KAPPAB_KINASE_NF_KAPPAB_SIGNALING	2	N	N	N	N	N	N	Y	Y	2
	GO_B_CELL_ACTIVATION	1	N	N	N	N	N	N	Y	N	1
	GO_CD4_POSITIVE_ALPHA_BETA_T_CELL_ACTIVATION	1	N	N	N	N	N	N	Y	N	1
	GO_FC_GAMMA_RECEPTOR_SIGNALING_PATHWAY	1	N	N	N	N	N	N	Y	N	1
	GO_FC_RECEPTOR_SIGNALING_PATHWAY	1	N	N	N	N	N	N	Y	N	1
	GO_I_KAPPAB_KINASE_NF_KAPPAB_SIGNALING	1	N	N	N	N	N	N	Y	N	1
	GO_MACROPHAGE_ACTIVATION	1	N	N	N	N	N	N	Y	N	1
	GO_NATURAL_KILLER_CELL_ACTIVATION	1	N	N	N	N	N	N	Y	N	1
	GO_NEGATIVE_REGULATION_OF_B_CELL_ACTIVATION	1	N	N	N	N	N	N	Y	N	1
	GO_NEGATIVE_REGULATION_OF_B_CELL_PROLIFERATION	1	N	N	N	N	N	N	Y	N	1
	GO_NEGATIVE_REGULATION_OF_LEUKOCYTE_APOPTOTIC_PROCESS	1	N	N	N	N	N	N	Y	N	1
	GO_POSITIVE_REGULATION_OF_ACTIVATED_T_CELL_PROLIFERATION	1	N	N	Y	N	N	N	N	N	1
	GO_POSITIVE_REGULATION_OF_ALPHA_BETA_T_CELL_DIFFERENTIATION	1	N	N	N	N	N	N	Y	N	1
	GO_POSITIVE_REGULATION_OF_CYTOKINESIS	1	N	N	N	N	N	N	Y	N	1
	GO_POSITIVE_REGULATION_OF_KINASE_ACTIVITY	1	N	N	N	N	N	N	Y	N	1
	GO_REGULATION_OF_ALPHA_BETA_T_CELL_DIFFERENTIATION	1	N	N	N	N	N	N	Y	N	1
	GO_REGULATION_OF_B_CELL_APOPTOTIC_PROCESS	1	N	N	N	N	N	N	Y	N	1
	GO_REGULATION_OF_LEUKOCYTE_APOPTOTIC_PROCESS	1	N	N	N	N	N	N	Y	N	1
	GO_REGULATION_OF_LYMPHOCYTE_CHEMOTAXIS	1	N	N	N	N	N	N	Y	N	1
	GO_REGULATION_OF_MACROPHAGE_CHEMOTAXIS	1	N	N	N	N	N	N	Y	N	1
	GO_REGULATION_OF_MAST_CELL_ACTIVATION	1	N	N	N	N	N	N	Y	N	1
	GO_REGULATION_OF_MAST_CELL_ACTIVATION_INVOLVED_IN_IMMUNE_RESPONSE	1	N	N	N	N	N	N	Y	N	1
	GO_REGULATION_OF_MONOCYTE_CHEMOTAXIS	1	N	N	N	N	N	N	Y	N	1
	GO_REGULATION_OF_T_HELPER_CELL_DIFFERENTIATION	1	N	N	N	N	N	N	N	Y	1
	GO_TUMOR_NECROSIS_FACTOR_MEDIATED_SIGNALING_PATHWAY	1	N	Y	N	N	N	N	N	N	1
	Total	114	1	13	9	0	0	0	49	22	0
	Response to stimulus										0
	GO_INFLAMMATORY_RESPONSE	5	N	Y	Y	N	N	N	Y	Y	4
	GO_POSITIVE_REGULATION_OF_DEFENSE_RESPONSE	5	N	Y	Y	N	N	N	Y	Y	4
	GO_DEFENSE_RESPONSE_TO_BACTERIUM	4	N	Y	Y	N	N	N	Y	Y	4
	GO_RESPONSE_TO_BACTERIUM	4	N	Y	N	N	N	N	Y	Y	3
	GO_RESPONSE_TO_INTERFERON_GAMMA	4	N	N	Y	N	N	N	Y	Y	3
	GO_DEFENSE_RESPONSE_TO_GRAM_NEGATIVE_BACTERIUM	3	Y	N	Y	N	N	N	N	Y	3
	GO_REGULATION_OF_INFLAMMATORY_RESPONSE	3	N	N	N	N	N	N	Y	Y	2
	GO_ACUTE_INFLAMMATORY_RESPONSE	2	N	Y	N	N	N	N	Y	N	2
	GO_CELLULAR_DEFENSE_RESPONSE	2	N	N	Y	N	N	N	Y	N	2
	GO_DEFENSE_RESPONSE_TO_VIRUS	2	N	N	N	N	N	N	Y	N	1
	GO_REGULATION_OF_INNATE_IMMUNE_RESPONSE	2	N	N	N	N	N	N	Y	N	1
	GO_DEFENSE_RESPONSE_TO_FUNGUS	1	N	N	Y	N	N	N	N	N	1
	GO_DEFENSE_RESPONSE_TO_GRAM_POSITIVE_BACTERIUM	1	N	Y	N	N	N	N	N	N	1
	GO_INNATE_IMMUNE_RESPONSE_IN_MUCOSA	1	N	Y	N	N	N	N	N	N	1
	GO_NATURAL_KILLER_CELL_MEDIATED_IMMUNITY	1	N	N	N	N	N	N	Y	N	1
	GO_NEGATIVE_REGULATION_OF_DEFENSE_RESPONSE	1	N	N	N	N	N	N	Y	N	1
	GO_POSITIVE_REGULATION_OF_NATURAL_KILLER_CELL_MEDIATED_IMMUNITY	1	N	N	N	N	N	N	Y	N	1
	GO_POSITIVE_REGULATION_OF_TOLL_LIKE_RECEPTOR_SIGNALING_PATHWAY	1	N	N	N	N	N	N	Y	N	1
	GO_REGULATION_OF_ACUTE_INFLAMMATORY_RESPONSE	1	N	N	N	N	N	N	N	Y	1
	GO_REGULATION_OF_DEFENSE_RESPONSE_TO_VIRUS	1	N	N	N	N	N	N	Y	N	1
	GO_REGULATION_OF_DEFENSE_RESPONSE_TO_VIRUS_BY_HOST	1	N	N	N	N	N	N	Y	N	1
	GO_REGULATION_OF_DEFENSE_RESPONSE_TO_VIRUS_BY_VIRUS	1	N	N	N	N	N	N	Y	N	1
	GO_REGULATION_OF_NATURAL_KILLER_CELL_MEDIATED_IMMUNITY	1	N	N	Y	N	N	N	N	N	1
	GO_REGULATION_OF_T_CELL_MEDIATED_IMMUNITY	1	N	N	Y	N	N	N	N	N	1
	GO_REGULATION_OF_TOLL_LIKE_RECEPTOR_SIGNALING_PATHWAY	1	N	N	N	N	N	N	Y	N	1
	GO_RESPONSE_TO_TYPE_I_INTERFERON	1	N	N	N	N	N	N	Y	N	1
	Total	51	1	7	9	0	0	0	19	8	0
	Immune response										0
	GO_POSITIVE_REGULATION_OF_CYTOKINE_SECRETION	4	N	N	Y	N	N	N	Y	Y	3
	GO_POSITIVE_REGULATION_OF_IMMUNE_RESPONSE	4	N	N	Y	N	N	N	Y	Y	3
	GO_ACTIVATION_OF_IMMUNE_RESPONSE	3	N	N	N	N	N	N	Y	Y	2
	GO_ADAPTIVE_IMMUNE_RESPONSE	3	N	N	N	N	N	N	Y	Y	2
	GO_ADAPTIVE_IMMUNE_RESPONSE_BASED_ON_SOMATIC_RECOMBINATION_OF_IMMUNE_RECEPTORS_BUILT_FROM_IMMUNOGLOBULIN_SUPERFAMILY_DOMAINS	3	N	N	N	N	N	N	Y	Y	2
	GO_NEGATIVE_REGULATION_OF_CYTOKINE_PRODUCTION	3	N	N	N	N	N	N	Y	Y	2
	GO_POSITIVE_REGULATION_OF_ADAPTIVE_IMMUNE_RESPONSE	3	N	N	Y	N	N	N	Y	N	2
	GO_B_CELL_MEDIATED_IMMUNITY	2	N	N	N	N	N	N	Y	Y	2
	GO_HUMORAL_IMMUNE_RESPONSE	2	N	N	N	N	N	N	Y	Y	2
	GO_IMMUNE_EFFECTOR_PROCESS	2	N	N	N	N	N	N	Y	N	1
	GO_POSITIVE_REGULATION_OF_T_CELL_MEDIATED_IMMUNITY	2	N	Y	Y	N	N	N	N	N	2
	GO_REGULATION_OF_ADAPTIVE_IMMUNE_RESPONSE	2	N	N	N	N	N	N	Y	N	1
	GO_T_CELL_DIFFERENTIATION_INVOLVED_IN_IMMUNE_RESPONSE	2	N	N	N	N	N	N	Y	N	1
	GO_T_HELPER_1_TYPE_IMMUNE_RESPONSE	2	N	N	N	N	N	N	Y	N	1
	GO_CELL_ACTIVATION_INVOLVED_IN_IMMUNE_RESPONSE	1	N	N	N	N	N	N	Y	N	1
	GO_HUMORAL_IMMUNE_RESPONSE_MEDIATED_BY_CIRCULATING_IMMUNOGLOBULIN	1	N	N	N	N	N	N	Y	N	1
	GO_LYMPHOCYTE_ACTIVATION_INVOLVED_IN_IMMUNE_RESPONSE	1	N	N	N	N	N	N	Y	N	1
	GO_NATURAL_KILLER_CELL_ACTIVATION_INVOLVED_IN_IMMUNE_RESPONSE	1	N	N	N	N	N	N	Y	N	1
	GO_NEGATIVE_REGULATION_OF_ADAPTIVE_IMMUNE_RESPONSE	1	N	N	N	N	N	N	Y	N	1
	GO_NEGATIVE_REGULATION_OF_IMMUNE_RESPONSE	1	N	N	N	N	N	N	Y	N	1
	GO_REGULATION_OF_B_CELL_MEDIATED_IMMUNITY	1	N	N	N	N	N	N	Y	N	1
	GO_REGULATION_OF_HUMORAL_IMMUNE_RESPONSE	1	N	N	N	N	N	N	N	Y	1
	GO_REGULATION_OF_T_HELPER_1_TYPE_IMMUNE_RESPONSE	1	N	N	N	N	N	N	N	Y	1
	Total	46	0	1	4	0	0	0	20	10	0
	Antigen processing and presentation										0
	GO_ANTIGEN_PROCESSING_AND_PRESENTATION	3	N	N	Y	N	N	N	Y	N	2
	GO_ANTIGEN_PROCESSING_AND_PRESENTATION_OF_PEPTIDE_ANTIGEN	3	N	N	Y	N	N	N	Y	N	2
	GO_ANTIGEN_PROCESSING_AND_PRESENTATION_OF_ENDOGENOUS_ANTIGEN	1	N	N	Y	N	N	N	N	N	1
	GO_ANTIGEN_PROCESSING_AND_PRESENTATION_OF_PEPTIDE_ANTIGEN_VIA_MHC_CLASS_I	1	N	N	Y	N	N	N	N	N	1
	GO_ANTIGEN_PROCESSING_AND_PRESENTATION_OF_PEPTIDE_OR_POLYSACCHARIDE_ANTIGEN_VIA_MHC_CLASS_II	1	N	N	N	N	N	N	Y	N	1
	Total	9	0	0	4	0	0	0	3	0	0
	Immune effector process										0
	GO_POSITIVE_REGULATION_OF_IMMUNE_EFFECTOR_PROCESS	4	N	Y	Y	N	N	N	Y	N	3
	GO_LEUKOCYTE_MEDIATED_IMMUNITY	3	N	N	N	N	N	N	Y	Y	2
	GO_LYMPHOCYTE_MEDIATED_IMMUNITY	3	N	N	N	N	N	N	Y	Y	2
	GO_POSITIVE_REGULATION_OF_LEUKOCYTE_MEDIATED_IMMUNITY	3	N	Y	Y	N	N	N	Y	N	3
	GO_REGULATION_OF_LEUKOCYTE_MEDIATED_IMMUNITY	3	N	N	Y	N	N	N	Y	N	2
	GO_POSITIVE_REGULATION_OF_LYMPHOCYTE_MEDIATED_IMMUNITY	2	N	N	Y	N	N	N	Y	N	2
	GO_REGULATION_OF_IMMUNE_EFFECTOR_PROCESS	2	N	N	N	N	N	N	Y	N	1
	GO_REGULATION_OF_LYMPHOCYTE_MEDIATED_IMMUNITY	2	N	N	N	N	N	N	Y	N	1
	GO_NEGATIVE_REGULATION_OF_LEUKOCYTE_MEDIATED_IMMUNITY	1	N	N	N	N	N	N	Y	N	1
	GO_POSITIVE_REGULATION_OF_PRODUCTION_OF_MOLECULAR_MEDIATOR_OF_IMMUNE_RESPONSE	1	N	N	Y	N	N	N	N	N	1
	GO_REGULATION_OF_LEUKOCYTE_DEGRANULATION	1	N	N	N	N	N	N	Y	N	1
	GO_REGULATION_OF_PRODUCTION_OF_MOLECULAR_MEDIATOR_OF_IMMUNE_RESPONSE	1	N	N	N	N	N	N	N	N	0
	Total	26	0	2	5	0	0	0	10	2	0
	Localization of cell										0
	GO_GRANULOCYTE_MIGRATION	4	N	Y	N	N	N	N	Y	Y	3
	GO_LEUKOCYTE_MIGRATION	4	N	Y	N	N	N	N	Y	Y	3
	GO_MYELOID_LEUKOCYTE_MIGRATION	4	N	Y	N	N	N	N	Y	Y	3
	GO_POSITIVE_REGULATION_OF_LEUKOCYTE_MIGRATION	4	N	Y	N	N	N	N	Y	Y	3
	GO_REGULATION_OF_LEUKOCYTE_MIGRATION	4	N	Y	N	N	N	N	Y	Y	3
	GO_REGULATION_OF_LYMPHOCYTE_MIGRATION	4	N	N	Y	N	N	N	Y	Y	3
	GO_LYMPHOCYTE_MIGRATION	2	N	N	N	N	N	N	Y	N	1
	GO_REGULATION_OF_NEUTROPHIL_CHEMOTAXIS	2	N	N	N	N	N	N	Y	Y	2
	GO_POSITIVE_REGULATION_OF_LYMPHOCYTE_MIGRATION	1	N	N	N	N	N	N	Y	N	1
	GO_POSITIVE_REGULATION_OF_NEUTROPHIL_MIGRATION	1	N	N	N	N	N	N	Y	N	1
	GO_REGULATION_OF_NEUTROPHIL_MIGRATION	1	N	N	N	N	N	N	Y	N	1
	GO_T_CELL_ACTIVATION_INVOLVED_IN_IMMUNE_RESPONSE	1	N	N	N	N	N	N	Y	N	1
	Total	32	0	5	1	0	0	0	12	7	0
	Negative regulation of immune system process										0
	GO_NEGATIVE_REGULATION_OF_IMMUNE_SYSTEM_PROCESS	2	0	0	0	0	0	0	1	1	0
	Positive regulation of immune system process										0
	GO_REGULATION_OF_IMMUNOGLOBULIN_PRODUCTION	1	N	N	N	N	N	N	Y	N	1
	GO_REGULATION_OF_IMMUNOGLOBULIN_SECRETION	1	N	N	N	N	N	N	N	Y	1
	Total	2	0	0	0	0	0	0	1	1	0
	Biological adhesion										0
	GO_LEUKOCYTE_CELL_CELL_ADHESION	4	N	Y	Y	N	N	N	Y	N	3
	GO_REGULATION_OF_CELL_CELL_ADHESION	4	N	Y	N	N	N	N	Y	Y	3
	GO_POSITIVE_REGULATION_OF_CELL_ADHESION	3	N	N	N	N	N	N	Y	Y	2
	GO_NEGATIVE_REGULATION_OF_CELL_ADHESION	1	N	N	N	N	N	N	Y	N	1
	Total	12	0	2	1	0	0	0	4	2	0
	Multicellular organismal process										0
	GO_REGULATION_OF_CYTOKINE_BIOSYNTHETIC_PROCESS	5	Y	Y	N	N	N	N	Y	Y	4
	GO_REGULATION_OF_CYTOKINE_SECRETION	5	N	Y	Y	N	N	N	Y	Y	4
	GO_POSITIVE_REGULATION_OF_CYTOKINE_BIOSYNTHETIC_PROCESS	4	N	Y	N	N	N	N	Y	Y	3
	GO_POSITIVE_REGULATION_OF_INTERFERON_GAMMA_PRODUCTION	4	N	N	Y	N	N	N	Y	Y	3
	GO_REGULATION_OF_INTERFERON_GAMMA_PRODUCTION	4	N	N	Y	N	N	N	Y	Y	3
	GO_REGULATION_OF_CYTOKINE_PRODUCTION	3	N	N	N	N	N	N	Y	Y	2
	GO_REGULATION_OF_INTERLEUKIN_2_BIOSYNTHETIC_PROCESS	3	N	Y	N	N	N	N	Y	N	2
	GO_REGULATION_OF_INTERLEUKIN_6_PRODUCTION	3	N	N	N	N	N	N	Y	Y	2
	GO_CYTOKINE_PRODUCTION	2	N	N	N	N	N	N	Y	N	1
	GO_NEGATIVE_REGULATION_OF_TYPE_I_INTERFERON_PRODUCTION	2	N	N	Y	N	N	N	Y	N	2
	GO_POSITIVE_REGULATION_OF_INTERLEUKIN_1_SECRETION	2	N	N	N	N	N	N	Y	N	1
	GO_POSITIVE_REGULATION_OF_INTERLEUKIN_4_PRODUCTION	2	N	N	Y	N	N	N	Y	N	2
	GO_POSITIVE_REGULATION_OF_INTERLEUKIN_6_PRODUCTION	2	N	N	N	N	N	N	Y	N	1
	GO_POSITIVE_REGULATION_OF_INTERLEUKIN_8_PRODUCTION	2	N	N	N	N	N	N	Y	Y	2
	GO_REGULATION_OF_INTERLEUKIN_1_BETA_PRODUCTION	2	N	N	Y	N	N	N	Y	N	2
	GO_REGULATION_OF_INTERLEUKIN_1_PRODUCTION	2	N	N	Y	N	N	N	Y	N	2
	GO_REGULATION_OF_INTERLEUKIN_1_SECRETION	2	N	N	N	N	N	N	Y	N	1
	GO_REGULATION_OF_INTERLEUKIN_12_PRODUCTION	2	N	N	N	N	N	N	Y	Y	2
	GO_REGULATION_OF_TUMOR_NECROSIS_FACTOR_SUPERFAMILY_CYTOKINE_PRODUCTION	2	N	N	N	N	N	N	Y	Y	2
	GO_CYTOKINE_SECRETION	1	N	Y	N	N	N	N	N	N	1
	GO_NEGATIVE_REGULATION_OF_CYTOKINE_BIOSYNTHETIC_PROCESS	1	N	N	N	N	N	N	Y	N	1
	GO_NEGATIVE_REGULATION_OF_INTERLEUKIN_10_PRODUCTION	1	N	N	Y	N	N	N	N	N	1
	GO_NEGATIVE_REGULATION_OF_INTERLEUKIN_6_PRODUCTION	1	N	N	N	N	N	N	N	Y	1
	GO_NEGATIVE_REGULATION_OF_TUMOR_NECROSIS_FACTOR_SUPERFAMILY_CYTOKINE_PRODUCTION	1	N	N	N	N	N	N	N	Y	1
	GO_POSITIVE_REGULATION_OF_INTERFERON_BETA_PRODUCTION	1	N	N	N	N	N	N	Y	N	1
	GO_POSITIVE_REGULATION_OF_INTERLEUKIN_1_PRODUCTION	1	N	N	N	N	N	N	Y	N	1
	GO_POSITIVE_REGULATION_OF_INTERLEUKIN_12_PRODUCTION	1	N	N	N	N	N	N	Y	N	1
	GO_POSITIVE_REGULATION_OF_INTERLEUKIN_2_PRODUCTION	1	N	Y	N	N	N	N	N	N	1
	GO_REGULATION_OF_INTERFERON_ALPHA_PRODUCTION	1	N	N	N	N	N	N	Y	N	1
	GO_REGULATION_OF_INTERFERON_BETA_PRODUCTION	1	N	N	N	N	N	N	Y	N	1
	GO_REGULATION_OF_INTERLEUKIN_10_PRODUCTION	1	N	N	N	N	N	N	N	Y	1
	GO_REGULATION_OF_INTERLEUKIN_17_PRODUCTION	1	N	N	N	N	N	N	Y	N	1
	GO_REGULATION_OF_INTERLEUKIN_2_PRODUCTION	1	N	Y	N	N	N	N	N	N	1
	GO_REGULATION_OF_INTERLEUKIN_8_PRODUCTION	1	N	N	N	N	N	N	N	Y	1
	GO_REGULATION_OF_INTERLEUKIN_8_SECRETION	1	N	N	N	N	N	N	N	Y	1
	GO_REGULATION_OF_TYPE_I_INTERFERON_PRODUCTION	1	N	N	Y	N	N	N	N	N	1
	Total	70	1	7	9	0	0	0	26	15	0
	Multi-organism process										0
	GO_ACTIVATION_OF_INNATE_IMMUNE_RESPONSE	3	N	Y	N	N	N	N	Y	N	2
	GO_POSITIVE_REGULATION_OF_INNATE_IMMUNE_RESPONSE	3	N	Y	N	N	N	N	Y	N	2
	GO_DEFENSE_RESPONSE_TO_OTHER_ORGANISM	2	N	N	N	N	N	N	Y	N	1
	GO_POSITIVE_REGULATION_OF_INFLAMMATORY_RESPONSE	2	N	N	N	N	N	N	Y	Y	2
	GO_REGULATION_OF_ANTIGEN_PROCESSING_AND_PRESENTATION	2	N	N	Y	N	N	N	Y	N	2
	GO_NEGATIVE_REGULATION_OF_INFLAMMATORY_RESPONSE	1	N	N	N	N	N	N	Y	N	1
	GO_NEGATIVE_REGULATION_OF_INNATE_IMMUNE_RESPONSE	1	N	N	N	N	N	N	Y	N	1
	Total	14	0	2	1	0	0	0	7	1	0
	Immune system development										0
	GO_POSITIVE_REGULATION_OF_CYTOKINE_PRODUCTION	4	N	N	Y	N	N	N	Y	Y	3
	GO_REGULATION_OF_T_CELL_PROLIFERATION	4	N	N	Y	N	N	N	Y	Y	3
	GO_LEUKOCYTE_DIFFERENTIATION	3	N	N	N	N	N	N	Y	Y	2
	GO_POSITIVE_REGULATION_OF_LEUKOCYTE_DIFFERENTIATION	3	N	Y	N	N	N	N	Y	N	2
	GO_POSITIVE_REGULATION_OF_T_CELL_PROLIFERATION	3	N	N	Y	N	N	N	Y	Y	3
	GO_REGULATION_OF_LEUKOCYTE_DIFFERENTIATION	3	N	N	N	N	N	N	Y	Y	2
	GO_REGULATION_OF_LYMPHOCYTE_DIFFERENTIATION	3	N	Y	N	N	N	N	Y	Y	3
	GO_DENDRITIC_CELL_DIFFERENTIATION	2	N	N	N	N	N	N	Y	N	1
	GO_LYMPHOCYTE_DIFFERENTIATION	2	N	N	N	N	N	N	Y	N	1
	GO_MYELOID_DENDRITIC_CELL_DIFFERENTIATION	2	N	Y	N	N	N	N	Y	N	2
	GO_MYELOID_LEUKOCYTE_DIFFERENTIATION	2	N	Y	N	N	N	N	Y	N	2
	GO_POSITIVE_REGULATION_OF_LYMPHOCYTE_DIFFERENTIATION	2	N	Y	N	N	N	N	Y	N	2
	GO_REGULATION_OF_T_CELL_DIFFERENTIATION	2	N	Y	N	N	N	N	Y	N	2
	GO_T_CELL_SELECTION	2	N	N	N	N	N	N	Y	Y	2
	GO_MACROPHAGE_DIFFERENTIATION	1	N	N	N	N	N	N	Y	N	1
	GO_NEGATIVE_REGULATION_OF_LEUKOCYTE_DIFFERENTIATION	1	N	N	N	N	N	N	N	Y	1
	GO_POSITIVE_REGULATION_OF_MYELOID_LEUKOCYTE_DIFFERENTIATION	1	N	N	N	N	N	N	Y	N	1
	GO_POSITIVE_T_CELL_SELECTION	1	N	N	N	N	N	N	N	Y	1
	Total	41	0	6	3	0	0	0	16	9	0
	Lymphocyte costimulation										0
	GO_LYMPHOCYTE_COSTIMULATION	2	0	0	0	0	0	0	1	0	0
	Cell killing										0
	GO_REGULATION_OF_CELL_KILLING	4	N	N	Y	N	N	N	Y	Y	3
	GO_REGULATION_OF_LEUKOCYTE_MEDIATED_CYTOTOXICITY	2	N	N	Y	N	N	N	Y	N	2
	Total	6	0	0	2	0	0	0	2	1	0
	Cell population proliferation										0
	GO_POSITIVE_REGULATION_OF_LEUKOCYTE_PROLIFERATION	4	N	N	Y	N	N	N	Y	Y	3
	GO_REGULATION_OF_LEUKOCYTE_PROLIFERATION	4	N	N	Y	N	N	N	Y	Y	3
	GO_LEUKOCYTE_PROLIFERATION	1	N	N	N	N	N	N	Y	N	1
	GO_NEGATIVE_REGULATION_OF_LEUKOCYTE_PROLIFERATION	1	N	N	N	N	N	N	Y	N	1
	GO_REGULATION_OF_ACTIVATED_T_CELL_PROLIFERATION	1	N	N	Y	N	N	N	N	N	1
	Total	11	0	0	3	0	0	0	4	2	0
	Developmental process										0
	GO_T_CELL_PROLIFERATION	2	N	N	N	N	N	N	Y	N	1
	GO_REGULATION_OF_T_CELL_MIGRATION	1	N	N	N	N	N	N	Y	N	1
	Total	3	0	0	0	0	0	0	2	0	0
	Biological regulation										0
	GO_LEUKOCYTE_HOMEOSTASIS	3	N	Y	N	N	N	N	Y	N	2
	GO_LYMPHOCYTE_HOMEOSTASIS	3	N	Y	N	N	N	N	Y	N	2
	GO_B_CELL_HOMEOSTASIS	1	N	Y	N	N	N	N	N	N	1
	GO_T_CELL_HOMEOSTASIS	1	N	N	N	N	N	N	Y	N	1
	Total	8	0	3	0	0	0	0	3	0	0
	TOTAL OF IMMUNE PROCESSES IN EACH CANCER TYPE		3	48	51	0	0	0	185	81	0
											0
											0
											0
											0
											0
											0
											0
											0
											0
											0
											0
											0
											0
											0
											0
											0
											0
											0
											0
											0
											0
											0
											0
											0
											0
											0
											0
											0
											0
											0
											0
											0
											0
											0
											0
											0
											0
											0
											0
											0
											0
											0
											0
											0
											0
											0
											0
											0
											0
											0
											0
											0
											0
											0
											0
											0
											0
											0
											0
											0
											0
											0
											0
											0
											0
											0
											0
											0
											0
											0
											0
											0
											0
											0
											0
											0
											0
											0
											0
											0
											0
											0
											0
											0
											0
											0
											0
											0
											0
											0
											0
