# Supplementary material for: Influence of Sex in the Molecular Characteristics and Outcomes of Malignant Tumors
Source: Front Oncol. 2021 Oct 19;11:752918. doi: 10.3389/fonc.2021.752918 (PMC8562721; doi:10.3389/fonc.2021.752918)
Supplement: Supplementary file 2 [file DataSheet_2.xlsx]

## Sheet: Melanoma
Pathogenic and Likely pathogenic variants status in melanoma patients
SAMPLE NAME	TUMOR TYPE	ORGANISM NAME	SEX	BRAF
A1	MELANOMA	homo sapiens	Woman	negative
A2	MELANOMA	homo sapiens	Woman	positive
A3	MELANOMA	homo sapiens	Woman	negative
A4	MELANOMA	homo sapiens	Man	positive
A5	MELANOMA	homo sapiens	Woman	positive
A6	MELANOMA	homo sapiens	Man	negative
A7	MELANOMA	homo sapiens	Woman	negative
A8	MELANOMA	homo sapiens	Woman	negative
A9	MELANOMA	homo sapiens	Man	positive
A10	MELANOMA	homo sapiens	Woman	negative
A11	MELANOMA	homo sapiens	Man	negative
A12	MELANOMA	homo sapiens	Man	negative
A13	MELANOMA	homo sapiens	Man	positive
A14	MELANOMA	homo sapiens	Man	positive
A15	MELANOMA	homo sapiens	Man	positive
A16	MELANOMA	homo sapiens	Woman	negative
A17	MELANOMA	homo sapiens	Woman	negative
A18	MELANOMA	homo sapiens	Woman	negative
A19	MELANOMA	homo sapiens	Man	negative
A20	MELANOMA	homo sapiens	Woman	negative
A21	MELANOMA	homo sapiens	Woman	positive
A22	MELANOMA	homo sapiens	Man	negative
A23	MELANOMA	homo sapiens	Woman	negative
A24	MELANOMA	homo sapiens	Man	negative
A25	MELANOMA	homo sapiens	Man	negative
A26	MELANOMA	homo sapiens	Man	negative
A27	MELANOMA	homo sapiens	Woman	positive
A28	MELANOMA	homo sapiens	Woman	negative
A29	MELANOMA	homo sapiens	Woman	positive
A30	MELANOMA	homo sapiens	Man	negative
A31	MELANOMA	homo sapiens	Man	negative
A32	MELANOMA	homo sapiens	Man	negative
A33	MELANOMA	homo sapiens	Man	negative
A34	MELANOMA	homo sapiens	Woman	negative
A35	MELANOMA	homo sapiens	Woman	negative
A36	MELANOMA	homo sapiens	Woman	positive
A37	MELANOMA	homo sapiens	Man	positive
A38	MELANOMA	homo sapiens	Woman	negative
A39	MELANOMA	homo sapiens	Man	negative
A40	MELANOMA	homo sapiens	Woman	positive
A41	MELANOMA	homo sapiens	Man	positive
A42	MELANOMA	homo sapiens	Woman	negative
A43	MELANOMA	homo sapiens	Woman	negative
A44	MELANOMA	homo sapiens	Woman	negative
A45	MELANOMA	homo sapiens	Man	negative
A46	MELANOMA	homo sapiens	Man	positive
A47	MELANOMA	homo sapiens	Man	negative
A48	MELANOMA	homo sapiens	Man	positive
A49	MELANOMA	homo sapiens	Man	negative
A50	MELANOMA	homo sapiens	Woman	positive
A51	MELANOMA	homo sapiens	Man	negative
A52	MELANOMA	homo sapiens	Man	negative
A53	MELANOMA	homo sapiens	Man	positive
A54	MELANOMA	homo sapiens	Woman	negative
A55	MELANOMA	homo sapiens	Man	negative
A56	MELANOMA	homo sapiens	Woman	negative
A57	MELANOMA	homo sapiens	Man	negative
A58	MELANOMA	homo sapiens	Man	positive
A59	MELANOMA	homo sapiens	Woman	negative
A60	MELANOMA	homo sapiens	Man	positive
A61	MELANOMA	homo sapiens	Man	positive
A62	MELANOMA	homo sapiens	Woman	negative
A63	MELANOMA	homo sapiens	Man	negative
A64	MELANOMA	homo sapiens	Woman	negative
A65	MELANOMA	homo sapiens	Man	positive
A66	MELANOMA	homo sapiens	Man	negative
A67	MELANOMA	homo sapiens	Man	positive
A68	MELANOMA	homo sapiens	Woman	negative
A69	MELANOMA	homo sapiens	Man	positive
A70	MELANOMA	homo sapiens	Man	positive
A71	MELANOMA	homo sapiens	Woman	positive
A72	MELANOMA	homo sapiens	Woman	positive
A73	MELANOMA	homo sapiens	Man	negative
A74	MELANOMA	homo sapiens	Woman	negative
A75	MELANOMA	homo sapiens	Woman	negative
A76	MELANOMA	homo sapiens	Woman	negative
A77	MELANOMA	homo sapiens	Woman	negative
A78	MELANOMA	homo sapiens	Woman	positive
A79	MELANOMA	homo sapiens	Woman	negative
A80	MELANOMA	homo sapiens	Woman	positive
A81	MELANOMA	homo sapiens	Man	negative
A82	MELANOMA	homo sapiens	Man	negative
A83	MELANOMA	homo sapiens	Woman	negative
A84	MELANOMA	homo sapiens	Man	negative
A85	MELANOMA	homo sapiens	Man	negative
A86	MELANOMA	homo sapiens	Woman	positive
A87	MELANOMA	homo sapiens	Woman	negative
A88	MELANOMA	homo sapiens	Man	positive
A89	MELANOMA	homo sapiens	Man	positive
A90	MELANOMA	homo sapiens	Man	positive
A91	MELANOMA	homo sapiens	Woman	positive
A92	MELANOMA	homo sapiens	Woman	negative
A93	MELANOMA	homo sapiens	Woman	positive
A94	MELANOMA	homo sapiens	Man	positive
A95	MELANOMA	homo sapiens	Man	positive
A96	MELANOMA	homo sapiens	Man	positive
A97	MELANOMA	homo sapiens	Woman	negative
A98	MELANOMA	homo sapiens	Woman	negative
A99	MELANOMA	homo sapiens	Man	negative
A100	MELANOMA	homo sapiens	Woman	positive
A101	MELANOMA	homo sapiens	Woman	positive
A102	MELANOMA	homo sapiens	Woman	negative
A103	MELANOMA	homo sapiens	Woman	positive
A104	MELANOMA	homo sapiens	Man	negative

## Sheet: Colon cancer
Pathogenic and Likely pathogenic variants status in colon cancer patients
SAMPLE NAME	TUMOR TYPE	ORGANISM NAME	SEX	KRAS	BRAF	PIK3CA
B1	COLON	homo sapiens	Woman	negative	negative	negative
B2	COLON	homo sapiens	Man	positive	negative	negative
B3	COLON	homo sapiens	Man	negative	negative	negative
B4	COLON	homo sapiens	Man	negative	negative	negative
B5	COLON	homo sapiens	Woman	positive	negative	negative
B6	COLON	homo sapiens	Woman	positive	negative	negative
B7	COLON	homo sapiens	Man	positive	negative	negative
B8	COLON	homo sapiens	Man	positive	negative	negative
B9	COLON	homo sapiens	Man	positive	negative	negative
B10	COLON	homo sapiens	Woman	positive	negative	negative
B11	COLON	homo sapiens	Woman	positive	negative	negative
B12	COLON	homo sapiens	Man	negative	negative	negative
B13	COLON	homo sapiens	Woman	positive	negative	negative
B14	COLON	homo sapiens	Woman	negative	negative	negative
B15	COLON	homo sapiens	Man	negative	negative	negative
B16	COLON	homo sapiens	Woman	positive	negative	negative
B17	COLON	homo sapiens	Man	negative	negative	negative
B18	COLON	homo sapiens	Woman	positive	negative	negative
B19	COLON	homo sapiens	Woman	positive	negative	negative
B20	COLON	homo sapiens	Woman	positive	negative	negative
B21	COLON	homo sapiens	Man	positive	negative	negative
B22	COLON	homo sapiens	Woman	yes	negative	positive
B23	COLON	homo sapiens	Woman	yes	negative	negative
B24	COLON	homo sapiens	Woman	negative	yes	negative
B25	COLON	homo sapiens	Woman	yes	negative	negative
B26	COLON	homo sapiens	Man	positive	negative	negative
B27	COLON	homo sapiens	Woman	negative	negative	negative
B28	COLON	homo sapiens	Man	negative	negative	negative
B29	COLON	homo sapiens	Woman	positive	negative	negative
B30	COLON	homo sapiens	Man	negative	negative	negative
B31	COLON	homo sapiens	Man	negative	negative	positive
B32	COLON	homo sapiens	Man	negative	negative	positive
B33	COLON	homo sapiens	Woman	negative	negative	negative
B34	COLON	homo sapiens	Man	yes	negative	negative
B35	COLON	homo sapiens	Man	positive	negative	positive
B36	COLON	homo sapiens	Woman	negative	negative	negative
B37	COLON	homo sapiens	Man	negative	negative	positive
B38	COLON	homo sapiens	Man	negative	negative	negative
B39	COLON	homo sapiens	Woman	positive	negative	negative
B40	COLON	homo sapiens	Woman	positive	negative	negative
B41	COLON	homo sapiens	Woman	negative	negative	negative
B42	COLON	homo sapiens	Man	positive	negative	negative
B43	COLON	homo sapiens	Man	negative	negative	negative
B44	COLON	homo sapiens	Man	negative	negative	negative
B45	COLON	homo sapiens	Man	positive	negative	negative
B46	COLON	homo sapiens	Man	negative	negative	negative
B47	COLON	homo sapiens	Woman	positive	negative	negative
B48	COLON	homo sapiens	Man	positive	negative	negative
B49	COLON	homo sapiens	Woman	negative	negative	negative
B50	COLON	homo sapiens	Man	negative	negative	negative
B51	COLON	homo sapiens	Woman	positive	negative	negative
B52	COLON	homo sapiens	Woman	positive	negative	negative
B53	COLON	homo sapiens	Man	negative	negative	negative
B54	COLON	homo sapiens	Woman	positive	negative	negative
B55	COLON	homo sapiens	Woman	negative	negative	negative
B56	COLON	homo sapiens	Woman	yes	negative	negative
B57	COLON	homo sapiens	Man	positive	negative	positive
B58	COLON	homo sapiens	Woman	positive	negative	negative
B59	COLON	homo sapiens	Woman	negative	negative	negative
B60	COLON	homo sapiens	Woman	yes	negative	negative
B61	COLON	homo sapiens	Woman	yes	negative	negative
B62	COLON	homo sapiens	Man	positive	negative	negative
B63	COLON	homo sapiens	Man	positive	negative	negative
B64	COLON	homo sapiens	Woman	positive	negative	negative
B65	COLON	homo sapiens	Man	negative	negative	negative
B66	COLON	homo sapiens	Man	negative	negative	negative
B67	COLON	homo sapiens	Man	negative	yes	negative
B68	COLON	homo sapiens	Man	negative	negative	negative
B69	COLON	homo sapiens	Man	negative	yes	negative
B70	COLON	homo sapiens	Woman	negative	yes	negative
B71	COLON	homo sapiens	Woman	negative	negative	negative
B72	COLON	homo sapiens	Woman	negative	negative	negative
B73	COLON	homo sapiens	Woman	negative	negative	negative
B74	COLON	homo sapiens	Woman	negative	negative	negative
B75	COLON	homo sapiens	Woman	yes	negative	negative
B76	COLON	homo sapiens	Man	yes	negative	positive
B77	COLON	homo sapiens	Man	negative	negative	negative
B78	COLON	homo sapiens	Man	negative	yes	negative
B79	COLON	homo sapiens	Man	negative	positive	negative
B80	COLON	homo sapiens	Man	negative	negative	negative
B81	COLON	homo sapiens	Man	positive	negative	negative
B82	COLON	homo sapiens	Man	positive	negative	negative
B83	COLON	homo sapiens	Woman	negative	negative	negative
B84	COLON	homo sapiens	Woman	negative	negative	negative
B85	COLON	homo sapiens	Man	negative	negative	negative
B86	COLON	homo sapiens	Woman	positive	negative	negative
B87	COLON	homo sapiens	Woman	negative	negative	negative
B88	COLON	homo sapiens	Man	negative	negative	negative
B89	COLON	homo sapiens	Woman	positive	negative	negative
B90	COLON	homo sapiens	Man	positive	negative	negative
B91	COLON	homo sapiens	Woman	negative	positive	negative
B92	COLON	homo sapiens	Man	positive	negative	negative
B93	COLON	homo sapiens	Woman	yes	negative	negative
B94	COLON	homo sapiens	Man	positive	negative	negative
B95	COLON	homo sapiens	Man	negative	negative	negative
B96	COLON	homo sapiens	Man	negative	negative	negative
B97	COLON	homo sapiens	Woman	positive	negative	positive
B98	COLON	homo sapiens	Woman	yes	negative	negative
B99	COLON	homo sapiens	Woman	positive	negative	negative
B100	COLON	homo sapiens	Man	yes	negative	negative
B101	COLON	homo sapiens	Woman	negative	positive	negative
B102	COLON	homo sapiens	Woman	negative	negative	negative
B103	COLON	homo sapiens	Man	yes	negative	negative
B104	COLON	homo sapiens	Woman	negative	positive	negative
B105	COLON	homo sapiens	Woman	negative	positive	negative
B106	COLON	homo sapiens	Woman	negative	negative	negative
B107	COLON	homo sapiens	Man	positive	negative	negative
B108	COLON	homo sapiens	Woman	negative	negative	positive
B109	COLON	homo sapiens	Man	positive	negative	negative
B110	COLON	homo sapiens	Woman	positive	negative	negative
B111	COLON	homo sapiens	Man	yes	negative	negative
B112	COLON	homo sapiens	Woman	negative	negative	negative
B113	COLON	homo sapiens	Man	negative	positive	negative
B114	COLON	homo sapiens	Woman	negative	negative	negative
B115	COLON	homo sapiens	Man	positive	negative	negative
B116	COLON	homo sapiens	Woman	negative	positive	negative
B117	COLON	homo sapiens	Woman	negative	positive	negative
B118	COLON	homo sapiens	Woman	positive	negative	positive
B119	COLON	homo sapiens	Woman	positive	negative	positive
B120	COLON	homo sapiens	Woman	positive	negative	negative
B121	COLON	homo sapiens	Man	positive	negative	positive
B122	COLON	homo sapiens	Man	positive	negative	negative
B123	COLON	homo sapiens	Woman	yes	negative	negative
B124	COLON	homo sapiens	Woman	positive	negative	negative
B125	COLON	homo sapiens	Woman	positive	negative	negative
B126	COLON	homo sapiens	Woman	positive	negative	negative
B127	COLON	homo sapiens	Woman	negative	negative	negative
B128	COLON	homo sapiens	Woman	negative	negative	negative
B129	COLON	homo sapiens	Woman	positive	negative	negative
B130	COLON	homo sapiens	Woman	positive	negative	negative
B131	COLON	homo sapiens	Man	negative	positive	negative
B132	COLON	homo sapiens	Woman	yes	negative	negative
B133	COLON	homo sapiens	Woman	positive	negative	negative
B134	COLON	homo sapiens	Woman	negative	negative	negative
B135	COLON	homo sapiens	Man	negative	negative	negative
B136	COLON	homo sapiens	Man	negative	positive	negative
B137	COLON	homo sapiens	Man	negative	positive	negative
B138	COLON	homo sapiens	Woman	negative	negative	negative
B139	COLON	homo sapiens	Woman	positive	negative	negative
B140	COLON	homo sapiens	Man	negative	yes	negative
B141	COLON	homo sapiens	Woman	positive	negative	negative
B142	COLON	homo sapiens	Man	positive	negative	negative
B143	COLON	homo sapiens	Man	negative	negative	negative
B144	COLON	homo sapiens	Man	negative	negative	negative
B145	COLON	homo sapiens	Woman	negative	negative	negative
B146	COLON	homo sapiens	Woman	positive	negative	negative
B147	COLON	homo sapiens	Man	negative	negative	negative
B148	COLON	homo sapiens	Man	negative	negative	negative
B149	COLON	homo sapiens	Man	positive	negative	negative
B150	COLON	homo sapiens	Woman	yes	negative	negative
B151	COLON	homo sapiens	Man	negative	negative	negative
B152	COLON	homo sapiens	Man	negative	negative	negative
B153	COLON	homo sapiens	Woman	yes	negative	negative
B154	COLON	homo sapiens	Man	positive	negative	negative
B155	COLON	homo sapiens	Man	positive	negative	negative
B156	COLON	homo sapiens	Woman	negative	negative	negative
B157	COLON	homo sapiens	Man	positive	negative	negative
B158	COLON	homo sapiens	Woman	positive	negative	negative
B159	COLON	homo sapiens	Woman	positive	negative	negative
B160	COLON	homo sapiens	Woman	positive	negative	negative
B161	COLON	homo sapiens	Woman	negative	negative	negative
B162	COLON	homo sapiens	Man	negative	positive	negative
B163	COLON	homo sapiens	Man	negative	negative	negative
B164	COLON	homo sapiens	Man	positive	negative	negative
B165	COLON	homo sapiens	Woman	negative	negative	negative
B166	COLON	homo sapiens	Woman	positive	negative	negative
B167	COLON	homo sapiens	Man	positive	negative	negative
B168	COLON	homo sapiens	Woman	negative	negative	negative
B169	COLON	homo sapiens	Man	positive	negative	negative
B170	COLON	homo sapiens	Woman	negative	negative	negative
B171	COLON	homo sapiens	Man	positive	negative	negative
B172	COLON	homo sapiens	Woman	yes	negative	negative
B173	COLON	homo sapiens	Woman	positive	negative	negative
B174	COLON	homo sapiens	Man	negative	negative	negative
B175	COLON	homo sapiens	Man	yes	negative	negative
B176	COLON	homo sapiens	Man	negative	negative	negative
B177	COLON	homo sapiens	Woman	positive	negative	positive
B178	COLON	homo sapiens	Man	positive	negative	negative
B179	COLON	homo sapiens	Man	negative	negative	negative
B180	COLON	homo sapiens	Man	positive	negative	negative
B181	COLON	homo sapiens	Man	positive	negative	negative
B182	COLON	homo sapiens	Man	negative	negative	negative
B183	COLON	homo sapiens	Woman	negative	negative	negative
B184	COLON	homo sapiens	Man	positive	negative	negative
B185	COLON	homo sapiens	Woman	negative	negative	negative
B186	COLON	homo sapiens	Woman	negative	negative	negative
B187	COLON	homo sapiens	Man	positive	negative	positive
B188	COLON	homo sapiens	Woman	negative	negative	negative
B189	COLON	homo sapiens	Woman	positive	negative	negative
B190	COLON	homo sapiens	Man	positive	negative	negative
B191	COLON	homo sapiens	Woman	negative	negative	negative
B192	COLON	homo sapiens	Man	positive	negative	positive
B193	COLON	homo sapiens	Man	negative	negative	negative
B194	COLON	homo sapiens	Woman	negative	positive	negative
B195	COLON	homo sapiens	Woman	negative	negative	negative
B196	COLON	homo sapiens	Man	negative	negative	negative
B197	COLON	homo sapiens	Man	negative	negative	negative
B198	COLON	homo sapiens	Man	positive	negative	negative
B199	COLON	homo sapiens	Woman	positive	negative	negative
B200	COLON	homo sapiens	Man	positive	negative	negative
B201	COLON	homo sapiens	Man	negative	negative	negative
B202	COLON	homo sapiens	Woman	positive	negative	negative
B203	COLON	homo sapiens	Man	positive	negative	negative
B204	COLON	homo sapiens	Man	positive	negative	negative
B205	COLON	homo sapiens	Woman	negative	negative	negative
B206	COLON	homo sapiens	Woman	positive	negative	positive
B207	COLON	homo sapiens	Woman	positive	negative	negative
B208	COLON	homo sapiens	Man	negative	negative	negative

## Sheet: Lung cancer
Pathogenic and Likely pathogenic variants status in non-small cell lung cancer (NSCLC) patients
SAMPLE NAME	TUMOR TYPE	ORGANISM NAME	SEX	EGFR	KRAS	TP53
C1	NSCLC	homo sapiens	Man	negative	negative	negative
C2	NSCLC	homo sapiens	Woman	negative	negative	negative
C3	NSCLC	homo sapiens	Woman	negative	negative	negative
C4	NSCLC	homo sapiens	Woman	positive	negative	negative
C5	NSCLC	homo sapiens	Woman	negative	negative	negative
C6	NSCLC	homo sapiens	Man	negative	negative	negative
C7	NSCLC	homo sapiens	Man	negative	negative	negative
C8	NSCLC	homo sapiens	Woman	negative	negative	negative
C9	NSCLC	homo sapiens	Man	negative	negative	negative
C10	NSCLC	homo sapiens	Woman	negative	negative	negative
C11	NSCLC	homo sapiens	Man	negative	negative	negative
C12	NSCLC	homo sapiens	Man	negative	negative	negative
C13	NSCLC	homo sapiens	Man	negative	negative	negative
C14	NSCLC	homo sapiens	Man	negative	negative	negative
C15	NSCLC	homo sapiens	Woman	negative	negative	negative
C16	NSCLC	homo sapiens	Woman	positive	negative	negative
C17	NSCLC	homo sapiens	Man	negative	negative	negative
C18	NSCLC	homo sapiens	Man	negative	negative	negative
C19	NSCLC	homo sapiens	Woman	positive	negative	negative
C20	NSCLC	homo sapiens	Woman	negative	negative	negative
C21	NSCLC	homo sapiens	Man	positive	negative	negative
C22	NSCLC	homo sapiens	Man	negative	negative	negative
C23	NSCLC	homo sapiens	Woman	positive	negative	negative
C24	NSCLC	homo sapiens	Man	negative	negative	negative
C25	NSCLC	homo sapiens	Woman	negative	negative	negative
C26	NSCLC	homo sapiens	Woman	negative	negative	negative
C27	NSCLC	homo sapiens	Woman	negative	negative	negative
C28	NSCLC	homo sapiens	Man	positive	negative	negative
C29	NSCLC	homo sapiens	Woman	negative	negative	negative
C30	NSCLC	homo sapiens	Man	negative	negative	negative
C31	NSCLC	homo sapiens	Woman	negative	negative	negative
C32	NSCLC	homo sapiens	Man	positive	negative	negative
C33	NSCLC	homo sapiens	Woman	negative	negative	negative
C34	NSCLC	homo sapiens	Man	negative	negative	negative
C35	NSCLC	homo sapiens	Man	negative	negative	negative
C36	NSCLC	homo sapiens	Woman	positive	negative	negative
C37	NSCLC	homo sapiens	Man	positive	negative	negative
C38	NSCLC	homo sapiens	Man	negative	negative	negative
C39	NSCLC	homo sapiens	Woman	negative	negative	negative
C40	NSCLC	homo sapiens	Woman	negative	positive	negative
C41	NSCLC	homo sapiens	Man	negative	negative	positive
C42	NSCLC	homo sapiens	Man	negative	positive	negative
C43	NSCLC	homo sapiens	Woman	positive	negative	negative
C44	NSCLC	homo sapiens	Man	negative	negative	positive
C45	NSCLC	homo sapiens	Man	negative	negative	positive
C46	NSCLC	homo sapiens	Woman	negative	positive	negative
C47	NSCLC	homo sapiens	Woman	positive	negative	positive
C48	NSCLC	homo sapiens	Woman	positive	negative	negative
C49	NSCLC	homo sapiens	Man	negative	negative	negative
C50	NSCLC	homo sapiens	Woman	negative	positive	positive
C51	NSCLC	homo sapiens	Man	negative	negative	positive
C52	NSCLC	homo sapiens	Woman	negative	negative	positive
C53	NSCLC	homo sapiens	Woman	negative	positive	positive
C54	NSCLC	homo sapiens	Man	positive	negative	negative
C55	NSCLC	homo sapiens	Woman	positive	negative	positive
C56	NSCLC	homo sapiens	Woman	negative	negative	negative
C57	NSCLC	homo sapiens	Woman	positive	negative	positive
C58	NSCLC	homo sapiens	Man	negative	negative	negative
C59	NSCLC	homo sapiens	Man	negative	negative	negative
C60	NSCLC	homo sapiens	Woman	negative	negative	negative
C61	NSCLC	homo sapiens	Man	negative	negative	positive
C62	NSCLC	homo sapiens	Woman	positive	negative	positive
C63	NSCLC	homo sapiens	Man	positive	negative	positive
C64	NSCLC	homo sapiens	Woman	negative	negative	negative
C65	NSCLC	homo sapiens	Man	negative	negative	positive
C66	NSCLC	homo sapiens	Man	negative	positive	positive
C67	NSCLC	homo sapiens	Man	negative	negative	negative
C68	NSCLC	homo sapiens	Woman	negative	positive	negative
C69	NSCLC	homo sapiens	Woman	positive	negative	negative
C70	NSCLC	homo sapiens	Woman	positive	negative	positive
C71	NSCLC	homo sapiens	Woman	positive	negative	positive
C72	NSCLC	homo sapiens	Man	negative	negative	negative
C73	NSCLC	homo sapiens	Woman	positive	negative	negative
C74	NSCLC	homo sapiens	Man	negative	negative	negative
C75	NSCLC	homo sapiens	Man	negative	positive	negative
C76	NSCLC	homo sapiens	Man	negative	negative	negative
C77	NSCLC	homo sapiens	Woman	negative	negative	negative
C78	NSCLC	homo sapiens	Man	negative	positive	positive
C79	NSCLC	homo sapiens	Woman	negative	negative	negative
C80	NSCLC	homo sapiens	Woman	positive	negative	positive
C81	NSCLC	homo sapiens	Man	negative	positive	negative
C82	NSCLC	homo sapiens	Woman	negative	positive	negative
C83	NSCLC	homo sapiens	Woman	negative	negative	negative
C84	NSCLC	homo sapiens	Man	negative	negative	negative
C85	NSCLC	homo sapiens	Woman	negative	negative	negative
C86	NSCLC	homo sapiens	Man	negative	positive	negative
C87	NSCLC	homo sapiens	Woman	negative	negative	negative
C88	NSCLC	homo sapiens	Woman	negative	positive	positive
C89	NSCLC	homo sapiens	Man	positive	negative	negative
C90	NSCLC	homo sapiens	Man	negative	negative	negative
C91	NSCLC	homo sapiens	Woman	negative	negative	positive
C92	NSCLC	homo sapiens	Woman	negative	positive	positive
C93	NSCLC	homo sapiens	Woman	positive	negative	positive
C94	NSCLC	homo sapiens	Woman	positive	negative	positive
C95	NSCLC	homo sapiens	Man	negative	negative	negative
C96	NSCLC	homo sapiens	Woman	negative	positive	negative
C97	NSCLC	homo sapiens	Woman	positive	negative	positive
C98	NSCLC	homo sapiens	Woman	positive	negative	negative
C99	NSCLC	homo sapiens	Woman	negative	negative	negative
C100	NSCLC	homo sapiens	Woman	negative	negative	negative
C101	NSCLC	homo sapiens	Woman	negative	negative	negative
C102	NSCLC	homo sapiens	Man	positive	negative	negative
C103	NSCLC	homo sapiens	Woman	positive	negative	positive
C104	NSCLC	homo sapiens	Woman	negative	negative	positive
C105	NSCLC	homo sapiens	Man	positive	negative	negative
C106	NSCLC	homo sapiens	Woman	negative	positive	positive
C107	NSCLC	homo sapiens	Woman	negative	negative	positive
C108	NSCLC	homo sapiens	Woman	negative	negative	negative
C109	NSCLC	homo sapiens	Man	negative	negative	negative
C110	NSCLC	homo sapiens	Man	negative	positive	positive
C111	NSCLC	homo sapiens	Man	positive	negative	positive
C112	NSCLC	homo sapiens	Man	positive	negative	negative
C113	NSCLC	homo sapiens	Man	negative	negative	negative
C114	NSCLC	homo sapiens	Man	positive	negative	positive
C115	NSCLC	homo sapiens	Woman	negative	negative	negative
C116	NSCLC	homo sapiens	Man	negative	negative	negative
C117	NSCLC	homo sapiens	Woman	negative	negative	positive
C118	NSCLC	homo sapiens	Woman	positive	negative	negative
C119	NSCLC	homo sapiens	Woman	positive	negative	positive
C120	NSCLC	homo sapiens	Woman	positive	negative	negative
C121	NSCLC	homo sapiens	Woman	positive	negative	negative
C122	NSCLC	homo sapiens	Man	negative	negative	negative
C123	NSCLC	homo sapiens	Woman	negative	positive	negative
C124	NSCLC	homo sapiens	Man	negative	negative	negative
C125	NSCLC	homo sapiens	Man	negative	negative	negative
C126	NSCLC	homo sapiens	Woman	positive	negative	negative
C127	NSCLC	homo sapiens	Man	negative	negative	negative
C128	NSCLC	homo sapiens	Man	positive	negative	negative
C129	NSCLC	homo sapiens	Man	negative	positive	negative
C130	NSCLC	homo sapiens	Man	positive	negative	negative
C131	NSCLC	homo sapiens	Man	negative	negative	negative
C132	NSCLC	homo sapiens	Man	positive	negative	negative
C133	NSCLC	homo sapiens	Man	positive	negative	negative
C134	NSCLC	homo sapiens	Man	negative	negative	negative
C135	NSCLC	homo sapiens	Man	negative	negative	negative
C136	NSCLC	homo sapiens	Woman	positive	negative	negative
C137	NSCLC	homo sapiens	Woman	positive	negative	negative
C138	NSCLC	homo sapiens	Man	negative	negative	negative
C139	NSCLC	homo sapiens	Man	negative	negative	negative
C140	NSCLC	homo sapiens	Man	positive	negative	negative
C141	NSCLC	homo sapiens	Woman	negative	negative	negative
C142	NSCLC	homo sapiens	Man	negative	negative	negative
C143	NSCLC	homo sapiens	Woman	negative	negative	negative
C144	NSCLC	homo sapiens	Woman	positive	negative	negative
C145	NSCLC	homo sapiens	Woman	negative	negative	negative
C146	NSCLC	homo sapiens	Woman	positive	negative	negative
C147	NSCLC	homo sapiens	Man	negative	negative	negative
C148	NSCLC	homo sapiens	Woman	negative	negative	negative
C149	NSCLC	homo sapiens	Man	negative	negative	negative
C150	NSCLC	homo sapiens	Woman	negative	positive	negative
C151	NSCLC	homo sapiens	Man	negative	positive	negative
C152	NSCLC	homo sapiens	Man	negative	positive	negative
C153	NSCLC	homo sapiens	Man	positive	negative	negative
C154	NSCLC	homo sapiens	Man	negative	negative	negative
C155	NSCLC	homo sapiens	Man	negative	negative	negative
C156	NSCLC	homo sapiens	Woman	negative	positive	negative
C157	NSCLC	homo sapiens	Man	negative	positive	negative
C158	NSCLC	homo sapiens	Woman	positive	negative	negative
C159	NSCLC	homo sapiens	Woman	negative	negative	negative
C160	NSCLC	homo sapiens	Woman	negative	negative	negative
C161	NSCLC	homo sapiens	Woman	negative	negative	negative
C162	NSCLC	homo sapiens	Woman	negative	negative	negative
C163	NSCLC	homo sapiens	Man	negative	negative	negative
C164	NSCLC	homo sapiens	Man	negative	positive	negative
C165	NSCLC	homo sapiens	Woman	negative	positive	negative
C166	NSCLC	homo sapiens	Woman	negative	negative	negative
C167	NSCLC	homo sapiens	Woman	negative	negative	negative
C168	NSCLC	homo sapiens	Man	negative	negative	negative
C169	NSCLC	homo sapiens	Man	negative	negative	negative
C170	NSCLC	homo sapiens	Man	positive	negative	negative
C171	NSCLC	homo sapiens	Woman	positive	negative	negative
C172	NSCLC	homo sapiens	Man	negative	negative	negative
C173	NSCLC	homo sapiens	Man	positive	negative	negative
C174	NSCLC	homo sapiens	Woman	negative	negative	negative
C175	NSCLC	homo sapiens	Woman	negative	negative	negative
C176	NSCLC	homo sapiens	Man	negative	negative	negative
C177	NSCLC	homo sapiens	Man	negative	negative	negative
C178	NSCLC	homo sapiens	Man	negative	negative	negative
C179	NSCLC	homo sapiens	Man	negative	positive	negative
C180	NSCLC	homo sapiens	Man	negative	negative	negative
C181	NSCLC	homo sapiens	Woman	negative	negative	negative
C182	NSCLC	homo sapiens	Woman	negative	negative	negative
C183	NSCLC	homo sapiens	Woman	negative	negative	negative
C184	NSCLC	homo sapiens	Man	negative	negative	negative
C185	NSCLC	homo sapiens	Woman	negative	positive	negative
C186	NSCLC	homo sapiens	Woman	negative	negative	negative
C187	NSCLC	homo sapiens	Woman	positive	negative	negative
C188	NSCLC	homo sapiens	Woman	negative	positive	negative
C189	NSCLC	homo sapiens	Man	negative	negative	negative
C190	NSCLC	homo sapiens	Woman	positive	negative	negative
C191	NSCLC	homo sapiens	Man	positive	negative	negative
C192	NSCLC	homo sapiens	Man	negative	negative	negative
C193	NSCLC	homo sapiens	Woman	negative	negative	negative
C194	NSCLC	homo sapiens	Man	negative	negative	negative
C195	NSCLC	homo sapiens	Man	negative	negative	negative
C196	NSCLC	homo sapiens	Man	negative	negative	negative
C197	NSCLC	homo sapiens	Man	negative	negative	negative
C198	NSCLC	homo sapiens	Woman	negative	negative	negative
C199	NSCLC	homo sapiens	Woman	positive	negative	negative
C200	NSCLC	homo sapiens	Man	positive	negative	negative
C201	NSCLC	homo sapiens	Man	positive	negative	negative
C202	NSCLC	homo sapiens	Man	negative	negative	negative
C203	NSCLC	homo sapiens	Woman	positive	negative	negative
C204	NSCLC	homo sapiens	Woman	negative	positive	negative
C205	NSCLC	homo sapiens	Woman	positive	negative	negative
C206	NSCLC	homo sapiens	Woman	negative	negative	negative
C207	NSCLC	homo sapiens	Man	negative	negative	negative
C208	NSCLC	homo sapiens	Woman	negative	positive	negative
C209	NSCLC	homo sapiens	Woman	negative	negative	negative
C210	NSCLC	homo sapiens	Man	positive	negative	negative
C211	NSCLC	homo sapiens	Woman	negative	negative	negative
C212	NSCLC	homo sapiens	Man	negative	negative	negative
C213	NSCLC	homo sapiens	Man	negative	negative	negative
C214	NSCLC	homo sapiens	Woman	negative	negative	negative
C215	NSCLC	homo sapiens	Man	negative	negative	negative
C216	NSCLC	homo sapiens	Man	negative	negative	negative
C217	NSCLC	homo sapiens	Woman	negative	positive	negative
C218	NSCLC	homo sapiens	Woman	negative	negative	negative
C219	NSCLC	homo sapiens	Woman	negative	negative	negative
C220	NSCLC	homo sapiens	Woman	negative	negative	negative
C221	NSCLC	homo sapiens	Woman	negative	negative	negative
C222	NSCLC	homo sapiens	Man	negative	negative	negative
C223	NSCLC	homo sapiens	Man	negative	negative	negative
C224	NSCLC	homo sapiens	Woman	negative	positive	negative
C225	NSCLC	homo sapiens	Woman	negative	negative	negative
C226	NSCLC	homo sapiens	Woman	negative	negative	negative
C227	NSCLC	homo sapiens	Woman	negative	negative	negative
C228	NSCLC	homo sapiens	Man	negative	negative	negative
C229	NSCLC	homo sapiens	Man	negative	negative	negative
C230	NSCLC	homo sapiens	Man	negative	negative	negative
C231	NSCLC	homo sapiens	Woman	negative	negative	negative
C232	NSCLC	homo sapiens	Man	negative	negative	negative
C233	NSCLC	homo sapiens	Man	positive	negative	negative
C234	NSCLC	homo sapiens	Woman	positive	negative	negative
C235	NSCLC	homo sapiens	Woman	positive	negative	negative
C236	NSCLC	homo sapiens	Man	negative	negative	negative
C237	NSCLC	homo sapiens	Woman	positive	negative	negative
C238	NSCLC	homo sapiens	Woman	negative	positive	negative
C239	NSCLC	homo sapiens	Woman	negative	negative	negative
C240	NSCLC	homo sapiens	Man	negative	negative	negative
C241	NSCLC	homo sapiens	Woman	positive	negative	negative
C242	NSCLC	homo sapiens	Woman	positive	negative	negative
C243	NSCLC	homo sapiens	Man	positive	negative	negative
C244	NSCLC	homo sapiens	Woman	positive	negative	negative
C245	NSCLC	homo sapiens	Woman	negative	negative	negative
C246	NSCLC	homo sapiens	Man	negative	negative	negative
C247	NSCLC	homo sapiens	Woman	positive	negative	negative
C248	NSCLC	homo sapiens	Man	negative	negative	negative
C249	NSCLC	homo sapiens	Man	negative	negative	negative
C250	NSCLC	homo sapiens	Woman	negative	negative	negative
C251	NSCLC	homo sapiens	Man	negative	negative	negative
C252	NSCLC	homo sapiens	Woman	negative	negative	negative
C253	NSCLC	homo sapiens	Woman	negative	negative	negative
C254	NSCLC	homo sapiens	Man	positive	negative	negative
C255	NSCLC	homo sapiens	Man	negative	positive	negative
C256	NSCLC	homo sapiens	Woman	negative	negative	negative
C257	NSCLC	homo sapiens	Woman	positive	negative	negative
C258	NSCLC	homo sapiens	Man	negative	negative	negative
C259	NSCLC	homo sapiens	Man	positive	negative	negative
C260	NSCLC	homo sapiens	Woman	negative	negative	negative
C261	NSCLC	homo sapiens	Man	negative	negative	negative
C262	NSCLC	homo sapiens	Woman	positive	negative	negative
C263	NSCLC	homo sapiens	Man	negative	negative	negative
C264	NSCLC	homo sapiens	Woman	negative	negative	negative
C265	NSCLC	homo sapiens	Woman	negative	negative	negative
C266	NSCLC	homo sapiens	Woman	negative	negative	negative
C267	NSCLC	homo sapiens	Man	negative	negative	negative
C268	NSCLC	homo sapiens	Woman	negative	negative	negative
C269	NSCLC	homo sapiens	Man	positive	negative	negative
C270	NSCLC	homo sapiens	Man	negative	negative	negative
C271	NSCLC	homo sapiens	Woman	negative	negative	negative
C272	NSCLC	homo sapiens	Woman	negative	positive	negative
C273	NSCLC	homo sapiens	Man	negative	negative	negative
C274	NSCLC	homo sapiens	Woman	positive	negative	negative
C275	NSCLC	homo sapiens	Man	positive	negative	negative
C276	NSCLC	homo sapiens	Man	negative	negative	negative
C277	NSCLC	homo sapiens	Woman	negative	negative	negative
C278	NSCLC	homo sapiens	Woman	negative	positive	negative
C279	NSCLC	homo sapiens	Woman	positive	negative	negative
C280	NSCLC	homo sapiens	Woman	positive	negative	negative
C281	NSCLC	homo sapiens	Woman	positive	negative	negative
C282	NSCLC	homo sapiens	Woman	negative	negative	negative
C283	NSCLC	homo sapiens	Man	negative	negative	negative
C284	NSCLC	homo sapiens	Man	negative	negative	negative
C285	NSCLC	homo sapiens	Man	negative	negative	negative
C286	NSCLC	homo sapiens	Man	negative	positive	negative
C287	NSCLC	homo sapiens	Woman	negative	negative	negative
C288	NSCLC	homo sapiens	Man	negative	positive	negative
C289	NSCLC	homo sapiens	Woman	negative	negative	negative
C290	NSCLC	homo sapiens	Woman	negative	negative	negative
C291	NSCLC	homo sapiens	Man	negative	positive	negative
C292	NSCLC	homo sapiens	Woman	positive	negative	negative
C293	NSCLC	homo sapiens	Woman	positive	negative	negative
C294	NSCLC	homo sapiens	Woman	positive	negative	negative
C295	NSCLC	homo sapiens	Man	positive	negative	negative
C296	NSCLC	homo sapiens	Woman	negative	negative	negative
C297	NSCLC	homo sapiens	Woman	negative	negative	negative
C298	NSCLC	homo sapiens	Man	positive	negative	negative
C299	NSCLC	homo sapiens	Woman	positive	negative	negative
C300	NSCLC	homo sapiens	Woman	positive	negative	negative
C301	NSCLC	homo sapiens	Woman	negative	negative	negative
