# Supplementary material for: Influence of Sex in the Molecular Characteristics and Outcomes of Malignant Tumors
Source: Front Oncol. 2021 Oct 19;11:752918. doi: 10.3389/fonc.2021.752918 (PMC8562721; doi:10.3389/fonc.2021.752918)
Supplement: Supplementary file 4 [file Table_1.xlsx]

## Sheet: Hoja1
Table S1. Types of cancer and number of patients included in the survival analysis
	Type of cáncer	COD_CIE10*	n 13,619	% 100.0
	Skin cancer (non melanoma)	C44	3075	22.5788
	Colorectal cancer	C18	1687	12.3871
	Thyroid cancer	C73	1280	9.39863
	Genitourinary cancer	C64	1072	7.87136
	Lymphoma	C83	1020	7.48954
	Lung cancer	C34	961	7.05632
	Stomach cancer	C16	827	6.0724
	Pancreatic cancer	C25	574	4.2147
	Head and neck cancer	C32	557	4.08987
	Melanoma	C43	445	3.26749
	Brain and spinal cancer	C71	424	3.1133
	Leukemia	C95	381	2.79756
	Sarcoma	C49	350	2.56994
	Multiple myeloma	C90	294	2.15875
	Liver cancer	C22	276	2.02658
	Gallbladder and bile duct cancer	C24.1	159	1.16749
	Esophagus cancer	C15	93	0.68287
	Small Intestine Cancer	C17	87	0.638813
	Annus cancer	C21	49	0.359791
	Suprarenal cancer	C74	8	0.0587415
	*International Statistical Classification of Diseases and Related Health Problems 10th
